# Supplementary material for: Genetic Diversity and Characteristics of blaNDM-Positive Plasmids in Escherichia coli
Source: Front Microbiol. 2021 Nov 16;12:729952. doi: 10.3389/fmicb.2021.729952 (PMC8636099; doi:10.3389/fmicb.2021.729952)
Supplement: Supplementary file 4 [file Table_2.XLSX]

## Sheet: RefSeq
#	Acc	Description
1	NC_001371	Escherichia coli plasmid ColE1, complete sequence
2	NC_001373	Escherichia coli plasmid ColA, complete sequence
3	NC_001537	Escherichia coli plasmid pECO29, complete sequence
4	NC_001740	Escherichia coli plasmid RSF1010, complete sequence
5	NC_002119	Escherichia coli plasmid CloDF13, complete sequence
6	NC_002127	Escherichia coli O157:H7 str. Sakai plasmid pOSAK1, complete sequence
7	NC_002128	Escherichia coli O157:H7 str. Sakai plasmid pO157, complete sequence
8	NC_002142	Escherichia coli B171 plasmid pB171, complete sequence
9	NC_002145	Escherichia coli plasmid pKL1, complete sequence
10	NC_002483	Escherichia coli K-12 plasmid F, complete sequence
11	NC_002487	Escherichia coli plasmid pCol-let, complete sequence
12	NC_002525	Escherichia coli plasmid R721, complete sequence
13	NC_004429	Escherichia coli plasmid pIS2, complete sequence
14	NC_004998	Escherichia coli plasmid p1658/97, complete sequence
15	NC_005019	Escherichia coli plasmid pLG13, complete sequence
16	NC_005248	Escherichia coli plasmid pIGAL1, complete sequence
17	NC_005324	Escherichia coli plasmid p9123, complete sequence
18	NC_005327	Escherichia coli plasmid pC15-1a, complete sequence
19	NC_005923	Escherichia coli plasmid pFL129, complete sequence
20	NC_005970	Escherichia coli plasmid pRK2, complete sequence
21	NC_006671	Escherichia coli plasmid pAPEC-O2-R, complete sequence
22	NC_006881	Escherichia coli plasmid pColK-K235, complete sequence
23	NC_007365	Escherichia coli plasmid pO113, complete sequence
24	NC_007414	Escherichia coli O157:H7 str. EDL933 plasmid pO157, complete sequence
25	NC_007635	Escherichia coli plasmid pCoo, complete sequence
26	NC_007675	Escherichia coli plasmid pAPEC-O2-ColV, complete sequence
27	NC_007682	Escherichia coli plasmid pMUR050, complete sequence
28	NC_007941	Escherichia coli UTI89 plasmid pUTI89, complete sequence
29	NC_008444	Escherichia coli plasmid p9705, complete sequence
30	NC_008460	Escherichia coli plasmid pO86A1, complete sequence
31	NC_008486	Escherichia coli plasmid pMG828-1, complete sequence
32	NC_008487	Escherichia coli plasmid pMG828-2, complete sequence
33	NC_008488	Escherichia coli plasmid pMG828-3, complete sequence
34	NC_008489	Escherichia coli plasmid pMG828-4, complete sequence
35	NC_008490	Escherichia coli plasmid pMG828-5, complete sequence
36	NC_008597	Escherichia coli plasmid pVI678, complete sequence
37	NC_009131	Escherichia coli plasmid pLEW517, complete sequence
38	NC_009132	Escherichia coli plasmid pLEW517, complete sequence
39	NC_009133	Escherichia coli plasmid NR1, complete sequence
40	NC_009602	Escherichia coli plasmid pSFO157, complete sequence
41	NC_009781	Escherichia coli plasmid pIGJC156, complete sequence
42	NC_009786	Escherichia coli O139:H28 str. E24377A plasmid pETEC_80, complete sequence
43	NC_009787	Escherichia coli O139:H28 str. E24377A plasmid pETEC_35, complete sequence
44	NC_009788	Escherichia coli O139:H28 str. E24377A plasmid pETEC_73, complete sequence
45	NC_009789	Escherichia coli O139:H28 str. E24377A plasmid pETEC_6, complete sequence
46	NC_009790	Escherichia coli O139:H28 str. E24377A plasmid pETEC_74, complete sequence
47	NC_009791	Escherichia coli O139:H28 str. E24377A plasmid pETEC_5, complete sequence
48	NC_009837	Escherichia coli APEC O1 plasmid pAPEC-O1-ColBM, complete sequence
49	NC_009838	Escherichia coli APEC O1 plasmid pAPEC-O1-R, complete sequence
50	NC_010064	Escherichia coli isolate BL26A plasmid pLMO226 IS6-like element IS26 family transposase (H4K13_RS00005) gene, partial cds; trimethoprim-resistant dihydrofolate reductase DfrA8 (dfrA8) gene, complete cds; frameshifted (H4K13_RS00015) pseudogene, complete sequence; and incomplete (H4K13_RS00020) pseudogene, partial sequence
51	NC_010257	Escherichia coli plasmid MccC7-H22, complete sequence
52	NC_010378	Escherichia coli plasmid pOLA52, complete sequence
53	NC_010409	Escherichia coli plasmid pVM01, complete sequence
54	NC_010485	Escherichia coli SMS-3-5 plasmid pSMS35_8, complete sequence
55	NC_010486	Escherichia coli SMS-3-5 plasmid pSMS35_4, complete sequence
56	NC_010487	Escherichia coli SMS-3-5 plasmid pSMS35_3, complete sequence
57	NC_010488	Escherichia coli SMS-3-5 plasmid pSMS35_130, complete sequence
58	NC_010558	Escherichia coli plasmid pIP1206, complete sequence
59	NC_010719	Escherichia coli 53638 plasmid p53638_226, complete sequence
60	NC_010720	Escherichia coli 53638 plasmid p53638_75, complete sequence
61	NC_010862	Escherichia coli plasmid pMAR7, complete sequence
62	NC_010883	Escherichia coli plasmid pIGMS5, complete sequence
63	NC_010885	Escherichia coli plasmid pIGWZ12, complete sequence
64	NC_010898	Escherichia coli plasmid pIGRW12, complete sequence
65	NC_010904	Escherichia coli plasmid pColG, complete sequence
66	NC_011227	Escherichia coli plasmid pO26-S3, complete sequence
67	NC_011228	Escherichia coli plasmid pO26-S4, complete sequence
68	NC_011266	Escherichia coli plasmid pO26-S1, complete sequence
69	NC_011350	Escherichia coli O157:H7 str. EC4115 plasmid pO157, complete sequence
70	NC_011351	Escherichia coli O157:H7 str. EC4115 plasmid pEC4115, complete sequence
71	NC_011407	Escherichia coli SE11 plasmid pSE11-4, complete sequence
72	NC_011408	Escherichia coli SE11 plasmid pSE11-5, complete sequence
73	NC_011411	Escherichia coli SE11 plasmid pSE11-6, complete sequence
74	NC_011413	Escherichia coli SE11 plasmid pSE11-2, complete sequence
75	NC_011416	Escherichia coli SE11 plasmid pSE11-3, complete sequence
76	NC_011418	Escherichia coli plasmid pEC278, complete sequence
77	NC_011419	Escherichia coli SE11 plasmid pSE11-1, complete sequence
78	NC_011514	Escherichia coli plasmid pTN38148, complete sequence
79	NC_011602	Escherichia coli O127:H6 str. E2348/69 plasmid pE2348-2, complete sequence
80	NC_011603	Escherichia coli O127:H6 str. E2348/69 plasmid pMAR2, complete sequence
81	NC_011739	Escherichia coli UMN026 plasmid p2ESCUM, complete sequence
82	NC_011747	Escherichia coli S88 plasmid pECOS88, complete sequence
83	NC_011749	Escherichia coli UMN026 plasmid p1ESCUM, complete sequence
84	NC_011752	Escherichia coli 55989 plasmid 55989p, complete sequence
85	NC_011754	Escherichia coli ED1a plasmid pECOED, complete sequence
86	NC_011795	Escherichia coli plasmid p6148, complete sequence
87	NC_011799	Escherichia coli plasmid p5217, complete sequence
88	NC_011812	Escherichia coli plasmid pO26-L, complete sequence
89	NC_011917	Escherichia coli LF82 plasmid unnamed, complete sequence
90	NC_011964	Escherichia coli plasmid pAPEC-O103-ColBM, complete sequence
91	NC_011977	Escherichia coli plasmid ColE9-J, complete sequence
92	NC_011980	Escherichia coli chi7122 plasmid pAPEC-1, complete sequence
93	NC_012487	Escherichia coli plasmid pO26-Vir, complete sequence
94	NC_012690	Escherichia coli plasmid peH4H, complete sequence
95	NC_012692	Escherichia coli plasmid pAR060302, complete sequence
96	NC_012882	Escherichia coli plasmid pColE8, complete sequence
97	NC_012886	Escherichia coli plasmid pRAx, complete sequence
98	NC_012944	Escherichia coli Vir68 plasmid pVir68, complete sequence
99	NC_013010	Escherichia coli O157:H7 str. TW14359 plasmid pO157, complete sequence
100	NC_013120	Escherichia coli plasmid pEK204, complete sequence
101	NC_013121	Escherichia coli plasmid pEK516, complete sequence
102	NC_013122	Escherichia coli plasmid pEK499, complete sequence
103	NC_013175	Escherichia coli plasmid pEC14_114, complete sequence
104	NC_013354	Escherichia coli O103:H2 str. 12009 plasmid pO103, complete sequence
105	NC_013362	Escherichia coli O26:H11 str. 11368 plasmid pO26_2, complete sequence
106	NC_013363	Escherichia coli O26:H11 str. 11368 plasmid pO26_3, complete sequence
107	NC_013365	Escherichia coli O111:H- str. 11128 plasmid pO111_1, complete sequence
108	NC_013366	Escherichia coli O111:H- str. 11128 plasmid pO111_3, complete sequence
109	NC_013367	Escherichia coli O111:H- str. 11128 plasmid pO111_4, complete sequence
110	NC_013368	Escherichia coli O111:H- str. 11128 plasmid pO111_5, complete sequence
111	NC_013369	Escherichia coli O26:H11 str. 11368 plasmid pO26_1, complete sequence
112	NC_013370	Escherichia coli O111:H- str. 11128 plasmid pO111_2, complete sequence
113	NC_013503	Escherichia coli plasmid pMAS2027, complete sequence
114	NC_013507	Escherichia coli ETEC H10407 plasmid pEntH10407, complete sequence
115	NC_013589	Escherichia coli plasmid pColE1-H22, complete sequence
116	NC_013652	Escherichia coli plasmid pPM18, complete sequence
117	NC_013655	Escherichia coli SE15 plasmid pECSF1, complete sequence
118	NC_013728	Escherichia coli O26:H- plasmid pO26-CRL, complete sequence
119	NC_013782	Escherichia coli plasmid pEC14-9, complete sequence
120	NC_013942	Escherichia coli O55:H7 str. CB9615 plasmid pO55, complete sequence
121	NC_014231	Escherichia coli O25b:H4-ST131 plasmid pKC394, complete sequence
122	NC_014232	Escherichia coli ETEC 1392/75 plasmid p1081, complete sequence
123	NC_014233	Escherichia coli ETEC 1392/75 plasmid p557, complete sequence
124	NC_014234	Escherichia coli ETEC 1392/75 plasmid p746, complete sequence
125	NC_014235	Escherichia coli ETEC 1392/75 plasmid p75, complete sequence
126	NC_014356	Escherichia coli plasmid IncQ-type pQ7, complete sequence
127	NC_014382	Escherichia coli plasmid pEC_B24, complete sequence
128	NC_014383	Escherichia coli plasmid pEC_Bactec, complete sequence
129	NC_014384	Escherichia coli plasmid pEC_L8, complete sequence
130	NC_014385	Escherichia coli plasmid pEC_L46, complete sequence
131	NC_014477	Escherichia coli plasmid pCT, complete sequence
132	NC_014543	Escherichia coli O26:H11 str. 11368 plasmid pO26_4, complete sequence
133	NC_014615	Escherichia coli plasmid pETN48, complete sequence
134	NC_014843	Escherichia coli plasmid p3521, complete sequence
135	NC_015472	Escherichia coli plasmid pECTm80, complete sequence
136	NC_015599	Escherichia coli plasmid pN3, complete sequence
137	NC_015872	Escherichia coli plasmid p271A, complete sequence
138	NC_016039	Escherichia coli plasmid pHK17a, complete sequence
139	NC_016903	Escherichia coli KO11FL plasmid pEKO1102, complete sequence
140	NC_016904	Escherichia coli KO11FL plasmid pEKO1101, complete sequence
141	NC_017627	Escherichia coli 042 plasmid pAA, complete sequence
142	NC_017629	Escherichia coli ABU 83972 plasmid pABU, complete sequence
143	NC_017630	Escherichia coli UM146 plasmid pUM146, complete sequence
144	NC_017636	Escherichia coli W plasmid pRK2, complete sequence
145	NC_017637	Escherichia coli W plasmid pRK1, complete sequence
146	NC_017639	Escherichia coli UMNK88 plasmid pUMNK88_K88, complete sequence
147	NC_017640	Escherichia coli UMNK88 plasmid pUMNK88_Ent, complete sequence
148	NC_017642	Escherichia coli UMNK88 plasmid pUMNK88_91, complete sequence
149	NC_017643	Escherichia coli UMNK88 plasmid pUMNK88_Hly, complete sequence
150	NC_017645	Escherichia coli UMNK88 plasmid pUMNK88, complete sequence
151	NC_017647	Escherichia coli O7:K1 str. CE10 plasmid pCE10A, complete sequence
152	NC_017648	Escherichia coli O7:K1 str. CE10 plasmid pCE10B, complete sequence
153	NC_017649	Escherichia coli O7:K1 str. CE10 plasmid pCE10C, complete sequence
154	NC_017650	Escherichia coli O7:K1 str. CE10 plasmid pCE10D, complete sequence
155	NC_017653	Escherichia coli O55:H7 str. RM12579 plasmid p12579_1, complete sequence
156	NC_017654	Escherichia coli O55:H7 str. RM12579 plasmid p12579_3, complete sequence
157	NC_017655	Escherichia coli O55:H7 str. RM12579 plasmid p12579_5, complete sequence
158	NC_017657	Escherichia coli O55:H7 str. RM12579 plasmid p12579_2, complete sequence
159	NC_017658	Escherichia coli O55:H7 str. RM12579 plasmid p12579_4, complete sequence
160	NC_017659	Escherichia coli O83:H1 str. NRG 857C plasmid pO83_CORR, complete sequence
161	NC_017661	Escherichia coli KO11FL plasmid pRK2, complete sequence
162	NC_017662	Escherichia coli W plasmid pRK2, complete sequence
163	NC_017665	Escherichia coli W plasmid pRK1, complete sequence
164	NC_017721	Escherichia coli ETEC H10407 plasmid p52, complete sequence
165	NC_017722	Escherichia coli ETEC H10407 plasmid p666, complete sequence
166	NC_017723	Escherichia coli ETEC H10407 plasmid p58, complete sequence
167	NC_017724	Escherichia coli ETEC H10407 plasmid p948, complete sequence
168	NC_017903	Escherichia coli Xuzhou21 plasmid pO157_Sal, complete sequence
169	NC_017907	Escherichia coli Xuzhou21 plasmid pO157, complete sequence
170	NC_018651	Escherichia coli O104:H4 str. 2009EL-2050 plasmid p09EL50, complete sequence
171	NC_018652	Escherichia coli O104:H4 str. 2009EL-2050 plasmid pG-09EL50, complete sequence
172	NC_018654	Escherichia coli O104:H4 str. 2009EL-2050 plasmid pAA-09EL50, complete sequence
173	NC_018659	Escherichia coli O104:H4 str. 2011C-3493 plasmid pESBL-EA11, complete sequence
174	NC_018660	Escherichia coli O104:H4 str. 2011C-3493 plasmid pG-EA11, complete sequence
175	NC_018662	Escherichia coli O104:H4 str. 2009EL-2071 plasmid pAA-09EL71, complete sequence
176	NC_018663	Escherichia coli O104:H4 str. 2009EL-2071 plasmid pG-09EL71, complete sequence
177	NC_018666	Escherichia coli O104:H4 str. 2011C-3493 plasmid pAA-EA11, complete sequence
178	NC_018994	Escherichia coli plasmid pNDM-1_Dok01, complete sequence
179	NC_018995	Escherichia coli plasmid pHUSEC41-1, complete sequence
180	NC_018996	Escherichia coli plasmid pHUSEC41-4, complete sequence
181	NC_018997	Escherichia coli plasmid pHUSEC41-3, complete sequence
182	NC_018998	Escherichia coli F18+ plasmid pTC1, complete sequence
183	NC_019000	Escherichia coli plasmid pHUSEC41-2, complete sequence
184	NC_019013	Escherichia coli plasmid pSYM1, complete sequence
185	NC_019033	Escherichia coli plasmid pQNR2078, complete sequence
186	NC_019037	Escherichia coli plasmid pChi7122-2, complete sequence
187	NC_019038	Escherichia coli plasmid pChi7122-4, complete sequence
188	NC_019039	Escherichia coli plasmid pChi7122-3, complete sequence
189	NC_019040	Escherichia coli ETEC 1392/75 plasmid p62, complete sequence
190	NC_019041	Escherichia coli O157:H7 plasmid pO157, complete sequence
191	NC_019043	Escherichia coli plasmid pND11_107, complete sequence
192	NC_019044	Escherichia coli plasmid pND12_96, complete sequence
193	NC_019045	Escherichia coli plasmid pNDM102337, complete sequence
194	NC_019046	Escherichia coli plasmid pNMEC31_31, complete sequence
195	NC_019047	Escherichia coli plasmid pNGX2-QnrS1, complete sequence
196	NC_019049	Escherichia coli plasmid pCM959, complete sequence
197	NC_019050	Escherichia coli plasmid pAm05WL3325, complete sequence
198	NC_019053	Escherichia coli plasmid pAm08WL3069, complete sequence
199	NC_019054	Escherichia coli plasmid pAm08CD7339, complete sequence
200	NC_019056	Escherichia coli plasmid pAm08CD9902, complete sequence
201	NC_019057	Escherichia coli plasmid pHK01, complete sequence
202	NC_019058	Escherichia coli plasmid pAm08CQ3205, complete sequence
203	NC_019059	Escherichia coli plasmid pJD8, complete sequence
204	NC_019060	Escherichia coli plasmid pQ1-1, complete sequence
205	NC_019061	Escherichia coli plasmid pPWD4_103, complete sequence
206	NC_019062	Escherichia coli plasmid p838C-R1, complete sequence
207	NC_019063	Escherichia coli plasmid pNDM-HK, complete sequence
208	NC_019065	Escherichia coli plasmid pPG010208, complete sequence
209	NC_019066	Escherichia coli plasmid pAPEC1990_61, complete sequence
210	NC_019067	Escherichia coli plasmid pE001, complete sequence
211	NC_019068	Escherichia coli plasmid pKST21, complete sequence
212	NC_019069	Escherichia coli plasmid pNDM10505, complete sequence
213	NC_019070	Escherichia coli plasmid pCERC1, complete sequence
214	NC_019071	Escherichia coli plasmid pHK09, complete sequence
215	NC_019072	Escherichia coli plasmid pHK08, complete sequence
216	NC_019073	Escherichia coli plasmid pHN7A8, complete sequence
217	NC_019074	Escherichia coli plasmid pHNDD81-1, complete sequence
218	NC_019075	Escherichia coli plasmid pKST23, complete sequence
219	NC_019076	Escherichia coli plasmid pEC158, complete sequence
220	NC_019077	Escherichia coli plasmid pEC34A, complete sequence
221	NC_019078	Escherichia coli plasmid pEC34B, complete sequence
222	NC_019079	Escherichia coli plasmid pEC886, complete sequence
223	NC_019080	Escherichia coli plasmid pT108, complete sequence
224	NC_019081	Escherichia coli plasmid pHCG11, complete sequence
225	NC_019082	Escherichia coli plasmid pZS50, complete sequence
226	NC_019083	Escherichia coli plasmid pEC14_35, complete sequence
227	NC_019084	Escherichia coli plasmid pPAB19-2, complete sequence
228	NC_019085	Escherichia coli plasmid pPAB19-3, complete sequence
229	NC_019086	Escherichia coli plasmid pECY6-7, complete sequence
230	NC_019087	Escherichia coli O25b:H4-ST131 plasmid pKC396, complete sequence
231	NC_019088	Escherichia coli plasmid pRPEC180_47, complete sequence
232	NC_019089	Escherichia coli plasmid pGUE-NDM, complete sequence
233	NC_019090	Escherichia coli plasmid pHK23a, complete sequence
234	NC_019091	Escherichia coli plasmid pASL01a, complete sequence
235	NC_019092	Escherichia coli plasmid pLST424C-10, complete sequence
236	NC_019093	Escherichia coli plasmid pLST424C-61, complete sequence
237	NC_019094	Escherichia coli plasmid p417H-90, complete sequence
238	NC_019095	Escherichia coli plasmid pXZ, complete sequence
239	NC_019096	Escherichia coli plasmid pDKX1-TEM-52, complete sequence
240	NC_019097	Escherichia coli plasmid Plm, complete sequence
241	NC_019098	Escherichia coli plasmid pHHA45, complete sequence
242	NC_019424	Escherichia coli plasmid pFOS-HK151325, complete sequence
243	NC_019982	Escherichia coli plasmid pEC159, complete sequence
244	NC_019990	Escherichia coli plasmid pB1024, complete sequence
245	NC_020086	Escherichia coli plasmid pE66An, complete sequence
246	NC_020270	Escherichia coli plasmid pHN1122-1, complete sequence
247	NC_020271	Escherichia coli O25b:H4-ST131 plasmid pJIE186-2, complete sequence
248	NC_020278	Escherichia coli plasmid pHN3A11, complete sequence
249	NC_021511	Escherichia coli plasmid pCGS13, complete sequence
250	NC_021523	Escherichia coli plasmid pCGB40, complete sequence
251	NC_022105	Escherichia coli plasmid pSAM7, complete sequence
252	NC_022333	Escherichia coli plasmid pCss165Kan, complete sequence
253	NC_022371	Escherichia coli PMV-1 plasmid pHUSEC411like, complete sequence
254	NC_022374	Escherichia coli plasmid pHKU1, complete sequence
255	NC_022375	Escherichia coli plasmid pNDM-BTR, complete sequence
256	NC_022377	Escherichia coli plasmid pSCEC2, complete sequence
257	NC_022649	Escherichia coli JJ1886 plasmid pJJ1886_2, complete sequence
258	NC_022650	Escherichia coli JJ1886 plasmid pJJ1886_4, complete sequence
259	NC_022651	Escherichia coli JJ1886 plasmid pJJ1886_5, complete sequence
260	NC_022661	Escherichia coli JJ1886 plasmid pJJ1886_1, complete sequence
261	NC_022662	Escherichia coli JJ1886 plasmid pJJ1886_3, complete sequence
262	NC_022741	Escherichia coli plasmid pHUSEC2011-3, complete sequence
263	NC_022742	Escherichia coli plasmid pHUSEC2011-1, complete sequence
264	NC_022743	Escherichia coli plasmid pHUSEC2011-2, complete sequence
265	NC_022885	Escherichia coli plasmid pKPC-LKEc, complete sequence
266	NC_022992	Escherichia coli plasmid pO111-CRL-115, complete sequence
267	NC_022996	Escherichia coli plasmid pO26-CRL-125, complete sequence
268	NC_023277	Escherichia coli plasmid pEQ2, complete sequence
269	NC_023289	Escherichia coli plasmid pEQ1, complete sequence
270	NC_023315	Escherichia coli plasmid pEQ011, complete sequence
271	NC_023323	Escherichia coli ACN001 plasmid pACN001-A, complete sequence
272	NC_023324	Escherichia coli ACN001 plasmid pACN001-C, complete sequence
273	NC_023325	Escherichia coli ACN001 plasmid pACN001-D, complete sequence
274	NC_023326	Escherichia coli ACN001 plasmid pACN001-F, complete sequence
275	NC_023327	Escherichia coli ACN001 plasmid pACN001-B, complete sequence
276	NC_023328	Escherichia coli ACN001 plasmid pACN001-E, complete sequence
277	NC_023329	Escherichia coli plasmid pIFM3804, complete sequence
278	NC_023907	Escherichia coli plasmid pHS102707, complete sequence
279	NC_023909	Escherichia coli plasmid pEcNDM1, complete sequence
280	NC_023910	Escherichia coli plasmid pEcNDM0, complete sequence
281	NC_023912	Escherichia coli plasmid pNPO1, complete sequence
282	NC_023916	Escherichia coli H89 plasmid pECOH89, complete sequence
283	NC_024954	Escherichia coli plasmid pNDM-ECS01, complete sequence
284	NC_024955	Escherichia coli plasmid pHNAH4-1, complete sequence
285	NC_024956	Escherichia coli plasmid pDM0133, complete sequence
286	NC_024960	Escherichia coli plasmid pIS04_68, complete sequence
287	NC_024961	Escherichia coli plasmid pIS15_43, complete sequence
288	NC_024962	Escherichia coli plasmid ColE7-K317, complete sequence
289	NC_024967	Escherichia coli plasmid pYD626E, complete sequence
290	NC_024968	Escherichia coli plasmid pER24y-8ksm, complete sequence
291	NC_024969	Escherichia coli plasmid pER24y-10ksm, complete sequence
292	NC_024974	Escherichia coli plasmid pL2-43, complete sequence
293	NC_024975	Escherichia coli plasmid pE17.16, complete sequence
294	NC_024976	Escherichia coli plasmid pESBL-117, complete sequence
295	NC_024977	Escherichia coli plasmid pESBL-12, complete sequence
296	NC_024978	Escherichia coli plasmid pESBL-283, complete sequence
297	NC_024979	Escherichia coli plasmid pESBL-305, complete sequence
298	NC_024980	Escherichia coli plasmid pESBL-315, complete sequence
299	NC_025010	Escherichia coli plasmid pCAPs, complete sequence
300	NC_025013	Escherichia coli plasmid pUB2380, complete sequence
301	NC_025014	Escherichia coli plasmid F, complete sequence
302	NC_025058	Escherichia coli plasmid pEC22, complete sequence
303	NC_025106	Escherichia coli strain NMI5428/11 plasmid pMC-NDM clone ST410, complete sequence
304	NC_025138	Escherichia coli plasmid pH2332-107, complete sequence
305	NC_025139	Escherichia coli plasmid pH2291-144, complete sequence
306	NC_025140	Escherichia coli plasmid pH1519-88, complete sequence
307	NC_025141	Escherichia coli plasmid pH1038-142, complete sequence
308	NC_025142	Escherichia coli plasmid pC60-108, complete sequence
309	NC_025143	Escherichia coli plasmid pC59-112, complete sequence
310	NC_025144	Escherichia coli plasmid pC49-108, complete sequence
311	NC_025145	Escherichia coli plasmid pL2-87, complete sequence
312	NC_025147	Escherichia coli plasmid pV404, complete sequence
313	NC_025157	Escherichia coli plasmid pcolE1, complete sequence
314	NC_025167	Escherichia coli plasmid pKpQIL-Ec, complete sequence
315	NC_025175	Escherichia coli plasmid pH2332-166, complete sequence
316	NC_025176	Escherichia coli plasmid pH2291-112, complete sequence
317	NC_025177	Escherichia coli plasmid pH1519-76, complete sequence
318	NC_025178	Escherichia coli plasmid pH1519-7, complete sequence
319	NC_025179	Escherichia coli plasmid pC59-153, complete sequence
320	NC_025180	Escherichia coli plasmid pC23-89, complete sequence
321	NC_025182	Escherichia coli plasmid pEBG1, complete sequence
322	NC_025183	Escherichia coli plasmid pECN580, complete sequence
323	NC_025198	Escherichia coli plasmid pJIE512b, complete sequence
324	NC_028464	Escherichia coli plasmid R388, complete sequence
325	NC_032100	Escherichia coli plasmid pTF2, complete sequence
326	NG_047250	Escherichia coli clinical isolate 164 R aac(3)-IIc gene for aminoglycoside N-acetyltransferase AAC(3)-IIc, complete CDS
327	NG_047275	Escherichia coli MG-1 R751 aac(6')-Ia gene for aminoglycoside 6'-N-acetyltransferase AAC(6')-Ia, complete CDS
328	NG_047292	Escherichia coli 1387 pHS1387 aac(6')-Ib-cr gene for fluoroquinolone-acetylating aminoglycoside 6'-N-acetyltransferase AAC(6')-Ib-cr6, complete CDS
329	NG_047324	Escherichia coli R6-5 aadA1 gene for ANT(3'')-Ia family aminoglycoside nucleotidyltransferase AadA1, complete CDS
330	NG_047325	Escherichia coli MG-1 R751 aadA1 gene for ANT(3'')-Ia family aminoglycoside nucleotidyltransferase AadA1, complete CDS
331	NG_047340	Escherichia coli 1387 pHS1387 aadA16 gene for ANT(3'')-Ia family aminoglycoside nucleotidyltransferase AadA16, complete CDS
332	NG_047343	Escherichia coli GUE pGUE-NDM aadA2 gene for ANT(3'')-Ia family aminoglycoside nucleotidyltransferase AadA2, complete CDS
333	NG_047412	Escherichia coli RSF1010 aph(3'')-Ib gene for aminoglycoside O-phosphotransferase APH(3'')-Ib, complete CDS
334	NG_047414	Escherichia coli HM69 pIP1518 aph(3'')-Ib gene for aminoglycoside O-phosphotransferase APH(3'')-Ib, complete CDS
335	NG_047445	Escherichia coli pIE639 aph(3')-Id gene for aminoglycoside O-phosphotransferase APH(3')-Id, complete CDS
336	NG_047464	Escherichia coli RSF1010 aph(6)-Id gene for aminoglycoside O-phosphotransferase APH(6)-Id, complete CDS
337	NG_047555	Escherichia coli DIJ1 pO86A1 ble gene for bleomycin binding protein BLMT, complete CDS
338	NG_047559	Escherichia coli ABC85 pABC85 ble gene for bleomycin binding protein Ble-MBL, complete CDS
339	NG_047653	Escherichia coli MG-1 R751 cmlA5 gene for chloramphenicol efflux MFS transporter CmlA5, complete CDS
340	NG_047686	Escherichia coli pDGO100 dfrA10 gene for trimethoprim-resistant dihydrofolate reductase DfrA10, complete CDS
341	NG_047694	Escherichia coli pUK1329 dfrA14 gene for trimethoprim-resistant dihydrofolate reductase DfrA14, complete CDS
342	NG_047695	Escherichia coli pUK163 dfrA14 gene for trimethoprim-resistant dihydrofolate reductase DfrA14, complete CDS
343	NG_047706	Escherichia coli 785-D pMSP071 dfrA16 gene for trimethoprim-resistant dihydrofolate reductase DfrA16, complete CDS
344	NG_047707	Escherichia coli pKO56 dfrA16 gene for trimethoprim-resistant dihydrofolate reductase DfrA16, complete CDS
345	NG_047712	Escherichia coli GL1 unnamed dfrA17 gene for trimethoprim-resistant dihydrofolate reductase DfrA17, complete CDS
346	NG_047741	Escherichia coli pLMO226 dfrA8 gene for trimethoprim-resistant dihydrofolate reductase DfrA8, complete CDS
347	NG_047743	Escherichia coli pLMO239 dfrB1 gene for trimethoprim-resistant dihydrofolate reductase DfrB1, complete CDS
348	NG_047765	Escherichia coli BM2195 pIP1100 ere(A) gene for EreA family erythromycin esterase, complete CDS
349	NG_047768	Escherichia coli BM2570 pIP1527 ere(B) gene for EreB family erythromycin esterase, complete CDS
350	NG_047769	Escherichia coli pIP1527 ere(B) gene for EreB family erythromycin esterase, complete CDS
351	NG_047862	Escherichia coli 10660-1 floR gene for chloramphenicol/florfenicol efflux MFS transporter FloR, complete CDS
352	NG_047866	Escherichia coli pMBSF1 floR gene for chloramphenicol/florfenicol efflux MFS transporter FloR, complete CDS
353	NG_047878	Escherichia coli AR060302 pAR060302 floR gene for chloramphenicol/florfenicol efflux MFS transporter FloR, complete CDS
354	NG_047891	Escherichia coli pHPA fosC2 gene for FosC2 family fosfomycin resistance glutathione transferase, complete CDS
355	NG_047978	Escherichia coli P286.10.99.C3 pP286 mef(B) gene for macrolide efflux MFS transporter Mef(B), complete CDS
356	NG_048018	Escherichia coli pARS3 npmA gene for 16S rRNA (adenine(1408)-N(1))-methyltransferase NpmA, complete CDS
357	NG_048024	Escherichia coli pOLA52 oqxA gene for multidrug efflux RND transporter periplasmic adaptor subunit OqxA, complete CDS
358	NG_048025	Escherichia coli pOLA52 oqxB gene for multidrug efflux RND transporter permease subunit OqxB, complete CDS
359	NG_048069	Escherichia coli pIE639 sat3 gene for streptothricin N-acetyltransferase Sat3, complete CDS
360	NG_048081	Escherichia coli R46 sul1 gene for sulfonamide-resistant dihydropteroate synthase Sul1, complete CDS
361	NG_048120	Escherichia coli pVP440 sul3 gene for sulfonamide-resistant dihydropteroate synthase Sul3, complete CDS
362	NG_048151	Escherichia coli pTOJO2 tet(A) gene for tetracycline efflux MFS transporter Tet(A), complete CDS
363	NG_048152	Escherichia coli pDEWT1 tet(A) gene for tetracycline efflux MFS transporter Tet(A), complete CDS
364	NG_048179	Escherichia coli invasion plasmid pIS2 tet(C) gene for tetracycline efflux MFS transporter Tet(C), complete CDS
365	NG_048181	Escherichia coli SE11 pSE11-1 tet(C) gene for tetracycline efflux MFS transporter Tet(C), complete CDS
366	NG_048628	Escherichia coli 882 EBC882 blaACT gene for cephalosporin-hydrolyzing class C beta-lactamase ACT-5, complete CDS
367	NG_048757	Escherichia coli KU6400 plasmid blaCFE gene for CMY-2 family cephalosporin-hydrolyzing class C beta-lactamase CFE-1, complete CDS
368	NG_048777	Escherichia coli EL-495 pEL495 blaCMY gene for class C beta-lactamase CMY-107, complete CDS
369	NG_048799	Escherichia coli p541 blaCMY gene for class C beta-lactamase CMY-13, complete CDS
370	NG_048807	Escherichia coli CNR1238 unnamed blaCMY gene for class C beta-lactamase CMY-139, complete CDS
371	NG_048811	Escherichia coli unnamed blaCMY gene for class C beta-lactamase CMY-17, complete CDS
372	NG_048819	Escherichia coli DM1759/05 CMY-24 blaCMY gene for class C beta-lactamase CMY-24, complete CDS
373	NG_048838	Escherichia coli pK0739377 blaCMY gene for class C beta-lactamase CMY-43, complete CDS
374	NG_048848	Escherichia coli unnamed blaCMY gene for class C beta-lactamase CMY-53, complete CDS
375	NG_048849	Escherichia coli 71041 unnamed blaCMY gene for class C beta-lactamase CMY-54, complete CDS
376	NG_048850	Escherichia coli 71047 unnamed blaCMY gene for class C beta-lactamase CMY-55, complete CDS
377	NG_048853	Escherichia coli 10158/10184 unnamed blaCMY gene for class C beta-lactamase CMY-58, complete CDS
378	NG_048854	Escherichia coli EC-19 megaplasmid, unnamed blaCMY gene for class C beta-lactamase CMY-59, complete CDS
379	NG_048856	Escherichia coli 08515 unknown blaCMY gene for class C beta-lactamase CMY-60, complete CDS
380	NG_048857	Escherichia coli N8091181 unknown blaCMY gene for class C beta-lactamase CMY-61, complete CDS
381	NG_048858	Escherichia coli 09044 unknown blaCMY gene for class C beta-lactamase CMY-62, complete CDS
382	NG_048865	Escherichia coli 9592 p9592CMY blaCMY gene for class C beta-lactamase CMY-69, complete CDS
383	NG_048888	Escherichia coli HKYM68 pCMXR1 blaMOX gene for CMY-1/MOX family class C extended-spectrum beta-lactamase CMY-9, complete CDS
384	NG_048897	Escherichia coli GRI-1 pMVP-3 blaCTX-M gene for class A extended-spectrum beta-lactamase CTX-M-1, complete CDS
385	NG_048899	Escherichia coli NMI:5115/09 pCTX-M-100 blaCTX-M gene for class A extended-spectrum beta-lactamase CTX-M-100, complete CDS
386	NG_048904	Escherichia coli RD125 pRD125 blaCTX-M gene for class A extended-spectrum beta-lactamase CTX-M-105, complete CDS
387	NG_048912	Escherichia coli RD142 unnamed blaCTX-M gene for class A extended-spectrum beta-lactamase CTX-M-117, complete CDS
388	NG_048914	Escherichia coli FKP165 pFKP165 blaCTX-M gene for class A extended-spectrum beta-lactamase CTX-M-121, complete CDS
389	NG_048915	Escherichia coli PYMP36-1 pPYMP36-1 blaCTX-M gene for class A extended-spectrum beta-lactamase CTX-M-122, complete CDS
390	NG_048916	Escherichia coli FKP358 pFKP358 blaCTX-M gene for class A extended-spectrum beta-lactamase CTX-M-123, complete CDS
391	NG_048920	Escherichia coli CBPC5 pHNZL1 blaCTX-M gene for class A extended-spectrum beta-lactamase CTX-M-129, complete CDS
392	NG_048922	Escherichia coli YJCC4 pHNZL2 blaCTX-M gene for class A extended-spectrum beta-lactamase CTX-M-130, complete CDS
393	NG_048929	Escherichia coli ACH13 pOZ174 blaCTX-M gene for class A extended-spectrum beta-lactamase CTX-M-14, complete CDS
394	NG_048932	Escherichia coli SZC10 pHNSZC10 blaCTX-M gene for class A extended-spectrum beta-lactamase CTX-M-144, complete CDS
395	NG_048934	Escherichia coli Echg0 pHN112121 blaCTX-M gene for class A extended-spectrum beta-lactamase CTX-M-148, complete CDS
396	NG_048956	Escherichia coli 1126619 unnamed blaCTX-M gene for class A extended-spectrum beta-lactamase CTX-M-170, complete CDS
397	NG_048982	Escherichia coli pMC-2 blaCTX-M gene for class A extended-spectrum beta-lactamase CTX-M-32, complete CDS
398	NG_048983	Escherichia coli pGR2439 blaCTX-M gene for class A extended-spectrum beta-lactamase CTX-M-33, complete CDS
399	NG_048986	Escherichia coli pHSG-1 blaCTX-M gene for class A extended-spectrum beta-lactamase CTX-M-36, complete CDS
400	NG_048993	Escherichia coli pCTX-M42 blaCTX-M gene for class A extended-spectrum beta-lactamase CTX-M-42, complete CDS
401	NG_048997	Escherichia coli Eco182 unnamed blaCTX-M gene for class A extended-spectrum beta-lactamase CTX-M-47, complete CDS
402	NG_049002	Escherichia coli pMSP520 blaCTX-M gene for class A extended-spectrum beta-lactamase CTX-M-51, complete CDS
403	NG_049018	Escherichia coli eco2865 unnamed blaCTX-M gene for class A extended-spectrum beta-lactamase CTX-M-67, complete CDS
404	NG_049040	Escherichia coli pKP168 blaCTX-M gene for class A extended-spectrum beta-lactamase CTX-M-87, complete CDS
405	NG_049043	Escherichia coli 785-D pMSP071 blaCTX-M gene for class A extended-spectrum beta-lactamase CTX-M-9, complete CDS
406	NG_049047	Escherichia coli Bre-1 pNBRE-1 blaCTX-M gene for class A extended-spectrum beta-lactamase CTX-M-93, complete CDS
407	NG_049074	Escherichia coli 30021 pHVH-2885 blaDHA gene for class C beta-lactamase DHA-6, complete CDS
408	NG_049102	Escherichia coli BW U2206 pMVP-7 blaFOX gene for cephalosporin-hydrolyzing class C beta-lactamase FOX-2, complete CDS
409	NG_049104	Escherichia coli GCE pGC-2 blaFOX gene for inhbitor-resistant cephalosporin-hydrolyzing class C beta-lactamase FOX-4, complete CDS
410	NG_049107	Escherichia coli 42/015 unnamed blaFOX gene for cephalosporin-hydrolyzing class C beta-lactamase FOX-8, complete CDS
411	NG_049119	Escherichia coli 09240 pINCan1 blaGES gene for class A beta-lactamase GES-17, complete CDS
412	NG_049121	Escherichia coli 01298 pHCG11 blaGES gene for class A beta-lactamase GES-19, complete CDS
413	NG_049123	Escherichia coli 01298 pHCG11 blaGES gene for carbapenem-hydrolyzing class A beta-lactamase GES-20, complete CDS
414	NG_049137	Escherichia coli pEC365 blaGES gene for carbapenem-hydrolyzing class A beta-lactamase GES-5, complete CDS
415	NG_049305	Escherichia coli 384 unnamed blaMIR gene for cephalosporin-hydrolyzing class C beta-lactamase MIR-4, complete CDS
416	NG_049329	Escherichia coli IOMTU 388.1 pIOMTU388-NDM blaNDM gene for subclass B1 metallo-beta-lactamase NDM-12, complete CDS
417	NG_049330	Escherichia coli IOMTU 558 pIOMTU558-NDM blaNDM gene for subclass B1 metallo-beta-lactamase NDM-13, complete CDS
418	NG_049335	Escherichia coli QECAU3 pHS-NDM-3 blaNDM gene for subclass B1 metallo-beta-lactamase NDM-3, complete CDS
419	NG_049338	Escherichia coli 1100101 unnamed blaNDM gene for subclass B1 metallo-beta-lactamase NDM-6, complete CDS
420	NG_049339	Escherichia coli N11-02566 pNDM-Ec112566 blaNDM gene for subclass B1 metallo-beta-lactamase NDM-7, complete CDS
421	NG_049340	Escherichia coli NCGM37 pNDM-8 blaNDM gene for subclass B1 metallo-beta-lactamase NDM-8, complete CDS
422	NG_050004	Escherichia coli SEC09 pSEC09-qnrS blaSHV gene for class A beta-lactamase SHV-120, complete CDS
423	NG_050007	Escherichia coli Ec6-66 pEc6-66 blaSHV gene for class A extended-spectrum beta-lactamase SHV-129, complete CDS
424	NG_050073	Escherichia coli pOZ185 blaSHV gene for class A extended-spectrum beta-lactamase SHV-34, complete CDS
425	NG_050093	Escherichia coli 981223 pMTY512 blaSHV gene for class A extended-spectrum beta-lactamase SHV-57, complete CDS
426	NG_050145	Escherichia coli pC15-1a blaTEM gene for class A broad-spectrum beta-lactamase TEM-1, complete CDS
427	NG_050147	Escherichia coli pBP311 blaTEM gene for class A extended-spectrum beta-lactamase TEM-101, complete CDS
428	NG_050171	Escherichia coli unnamed blaTEM gene for class A broad-spectrum beta-lactamase TEM-127, complete CDS
429	NG_050172	Escherichia coli unnamed blaTEM gene for class A broad-spectrum beta-lactamase TEM-128, complete CDS
430	NG_050185	Escherichia coli pPHBTEM-142 blaTEM gene for class A beta-lactamase TEM-142, complete CDS
431	NG_050212	Escherichia coli U184 pUE184 blaTEM gene for class A extended-spectrum beta-lactamase TEM-169, complete CDS
432	NG_050214	Escherichia coli pAm08CQ6130 blaTEM gene for class A beta-lactamase TEM-171, complete CDS
433	NG_050221	Escherichia coli PI-12197 pCT-1 blaTEM gene for class A extended-spectrum beta-lactamase TEM-184, complete CDS
434	NG_050223	Escherichia coli RS60 unnamed blaTEM gene for class A broad-spectrum beta-lactamase TEM-186, complete CDS
435	NG_050236	Escherichia coli WDR-13 unnamed blaTEM gene for class A beta-lactamase TEM-201, complete CDS
436	NG_050238	Escherichia coli S2.2-EK pEC-S2.2 blaTEM gene for class A broad-spectrum beta-lactamase TEM-206, complete CDS
437	NG_050243	Escherichia coli pH1519-88 blaTEM gene for class A beta-lactamase TEM-210, complete CDS
438	NG_050260	Escherichia coli pINSRA99 blaTEM gene for inhibitor-resistant class A broad-spectrum beta-lactamase TEM-30, complete CDS
439	NG_050262	Escherichia coli B24 pEC_B24 blaTEM gene for inhibitor-resistant class A broad-spectrum beta-lactamase TEM-33, complete CDS
440	NG_050276	Escherichia coli F4-Zhengzhou unnamed blaTEM gene for class A broad-spectrum beta-lactamase TEM-57, complete CDS
441	NG_050299	Escherichia coli 7604 pMG204b blaTEM gene for class A broad-spectrum beta-lactamase TEM-90, complete CDS
442	NG_050302	Escherichia coli CLSiS 3445/98 pblaTEM-93 blaTEM gene for class A extended-spectrum beta-lactamase TEM-93, complete CDS
443	NG_050303	Escherichia coli CLSiS 3657/98 pblaTEM-94 blaTEM gene for class A extended-spectrum beta-lactamase TEM-94, complete CDS
444	NG_050305	Escherichia coli H28 pOZ188 blaTEM gene for class A beta-lactamase TEM-96, complete CDS
445	NG_050311	Escherichia coli R170 pRZA92 blaTLA gene for class A extended-spectrum beta-lactamase TLA-1, complete CDS
446	NG_050355	Escherichia coli 957 unnamed blaVIM gene for subclass B1 metallo-beta-lactamase VIM-29, complete CDS
447	NG_050407	Escherichia coli p06607 fosA gene for fosfomycin resistance glutathione transferase FosA3, complete CDS
448	NG_050417	Escherichia coli SHP45 pHNSHP45 mcr-1 gene for phosphoethanolamine--lipid A transferase MCR-1.1, complete CDS
449	NG_050459	Escherichia coli pHPA qepA gene for fluoroquinolone efflux MFS transporter QepA1, complete CDS
450	NG_050460	Escherichia coli BicA pQep qepA gene for fluoroquinolone efflux MFS transporter QepA2, complete CDS
451	NG_050482	Escherichia coli 753 unnamed qnrB gene for quinolone resistance pentapeptide repeat protein QnrB21, complete CDS
452	NG_050548	Escherichia coli SEC09 pSEC09 qnrS gene for quinolone resistance pentapeptide repeat protein QnrS7, complete CDS
453	NG_050559	Escherichia coli S68 IncI1ST898 rmtE gene for 16S rRNA (guanine(1405)-N(7))-methyltransferase RmtE2, complete CDS
454	NG_051171	Escherichia coli KP37 pKP37-BE mcr-2 gene for phosphoethanolamine--lipid A transferase MCR-2.1, complete CDS
455	NG_051497	Escherichia coli YD786 pYD786-2 fosA gene for fosfomycin resistance glutathione transferase FosA6, complete CDS
456	NG_051697	Escherichia coli pSa aac(6')-Ib gene for AAC(6')-Ib family aminoglycoside 6'-N-acetyltransferase, complete CDS
457	NG_051851	Escherichia coli R388 dfrB2 gene for trimethoprim-resistant dihydrofolate reductase DfrB2, complete CDS
458	NG_052086	Escherichia coli Ecol_448 pEC448_OXA163 aac(6')-Ib-cr gene for fluoroquinolone-acetylating aminoglycoside 6'-N-acetyltransferase AAC(6')-Ib-cr7, complete CDS
459	NG_052141	Escherichia coli K983533 pYMG-8 dfrA12 gene for trimethoprim-resistant dihydrofolate reductase DfrA12, complete CDS
460	NG_052254	Escherichia coli TUM11259 IncN aac(6') gene for aminoglycoside 6'-N-acetyltransferase, complete CDS
461	NG_052269	Escherichia coli rl0281 pVP2810 aadA2 gene for ANT(3'')-Ia family aminoglycoside nucleotidyltransferase AadA2, complete CDS
462	NG_052366	Escherichia coli pAK33 smr gene for multidrug efflux SMR transporter Smr, complete CDS
463	NG_052583	Escherichia coli APEC O1 pAPEC-O1-R aac(3)-VIa gene for aminoglycoside N-acetyltransferase AAC(3)-VIa, complete CDS
464	NG_052648	Escherichia coli CNR1271 unnamed blaCMY gene for class C beta-lactamase CMY-146, complete CDS
465	NG_052861	Escherichia coli HeN867 pHeNE867 mcr-1 gene for phosphoethanolamine--lipid A transferase MCR-1.3, complete CDS
466	NG_054676	Escherichia coli NR336 pNR336 blaIMP gene for subclass B1 metallo-beta-lactamase IMP-66, complete CDS
467	NG_055505	Escherichia coli WJ1 pWJ1 mcr-3 gene for phosphoethanolamine--lipid A transferase MCR-3.1, complete CDS
468	NG_055582	Escherichia coli LV23529 pLV23529-MCR-1.9 mcr-1 gene for phosphoethanolamine--lipid A transferase MCR-1.9, complete CDS
469	NG_055782	Escherichia coli WCHEC-LL123 pMCR3_WCHEC-LL123 mcr-3 gene for phosphoethanolamine--lipid A transferase MCR-3.5, complete CDS
470	NG_055784	Escherichia coli 347-43491A p977565 mcr-1 gene for phosphoethanolamine--lipid A transferase MCR-1.11, complete CDS
471	NG_056408	Escherichia coli ZZEC22 unnamed blaCTX-M gene for class A extended-spectrum beta-lactamase CTX-M-178, complete CDS
472	NG_059318	Escherichia coli Z7 pNGX2-QnrS1 qnrS gene for quinolone resistance pentapeptide repeat protein QnrS11, complete CDS
473	NG_059329	Escherichia coli Ecol_422 pEC422_1 qnrE gene for quinolone resistance pentapeptide repeat protein QnrE2, complete CDS
474	NG_061405	Escherichia coli ECPB39 unnamed mcr-5 gene for phosphoethanolamine--lipid A transferase MCR-5.3, complete CDS
475	NG_061609	Escherichia coli ESBL 23.02 unnamed blaCTX-M gene for class A extended-spectrum beta-lactamase CTX-M-222, complete CDS
476	NG_061611	Escherichia coli CNR2389 unnamed blaTEM gene for class A extended-spectrum beta-lactamase TEM-236, complete CDS
477	NG_062209	Escherichia coli D41 pD41-40 blaKLUC gene for class A extended-spectrum beta-lactamase KLUC-3, complete CDS
478	NG_062230	Escherichia coli JJ1887 pJJ1887-5 qepA gene for fluoroquinolone efflux MFS transporter QepA7, complete CDS
479	NG_062250	Escherichia coli 92944 p92944-TEM blaTEM gene for class A beta-lactamase TEM-237, complete CDS
480	NG_062255	Escherichia coli AR_452 unnamed1 qepA gene for fluoroquinolone efflux MFS transporter QepA9, complete CDS
481	NG_063897	Escherichia coli 94.62 IncX1 qnrS gene for quinolone resistance pentapeptide repeat protein QnrS15, complete CDS
482	NG_064658	Escherichia coli Ec158 pEc158 dfrA35 gene for trimethoprim-resistant dihydrofolate reductase DfrA35, complete CDS
483	NG_064720	Escherichia coli 275 unnamed blaCTX-M gene for class A extended-spectrum beta-lactamase CTX-M-225, complete CDS
484	NG_064791	Escherichia coli HN83-5 unnamed mcr-3 gene for phosphoethanolamine--lipid A transferase MCR-3.29, complete CDS
485	NG_065841	Escherichia coli 23C p23C40 dfrA25 gene for trimethoprim-resistant dihydrofolate reductase DfrA25, complete CDS
486	NG_065852	Escherichia coli 47EC p47EC tet(X4) gene for tetracycline-inactivating monooxygenase Tet(X4), complete CDS
487	NG_066766	Escherichia coli 713 RCS36_pI-II blaSHV gene for class A beta-lactamase SHV-4, complete CDS
488	NG_068058	Escherichia coli EC13 pCMY-136 blaCMY gene for class C beta-lactamase CMY-136, complete CDS
489	NG_068167	Escherichia coli HZ4510 unnamed blaCTX-M gene for class A extended-spectrum beta-lactamase CTX-M-153, complete CDS
490	NG_068168	Escherichia coli HZ715 unnamed blaCTX-M gene for class A extended-spectrum beta-lactamase CTX-M-234, complete CDS
491	NG_068214	Escherichia coli CFS3273 pCFS3273-2 blaTEM gene for inhibitor-resistant class A broad-spectrum beta-lactamase TEM-37, complete CDS
492	NG_070760	Escherichia coli R249 p249 fosL gene for fosfomycin resistance glutathione transferase FosL1, complete CDS
493	NG_071226	Escherichia coli J DC6 unnamed blaTEM gene for class A beta-lactamase TEM-243, complete CDS
494	NZ_AJ223173	Escherichia coli strain MC4100 plasmid pCB1 map 10.4 min, complete sequence
495	NZ_AJ437107	Escherichia coli isolate INSRA99 plasmid pINSRA99, complete sequence
496	NZ_AJ438270	Escherichia coli plasmid pCA4, complete sequence
497	NZ_AP014654	Escherichia coli O169:H41 plasmid pEntYN10, complete sequence
498	NZ_AP014804	Escherichia coli O119:H6 strain EC404/03 plasmid pEC404/03-1, complete sequence
499	NZ_AP014805	Escherichia coli O119:H6 strain EC404/03 plasmid pEC404/03-2, complete sequence
500	NZ_AP014806	Escherichia coli O119:H6 strain EC404/03 plasmid pEC404/03-3, complete sequence
501	NZ_AP014807	Escherichia coli O119:H6 strain EC404/03 plasmid pEC404/03-4, complete sequence
502	NZ_AP014876	Escherichia coli strain V021 plasmid pV021-b, complete sequence
503	NZ_AP014877	Escherichia coli strain V085 plasmid pV085-c, complete sequence
504	NZ_AP017611	Escherichia coli strain 20Ec-P-124 plasmid pMRY16-002_1, complete sequence
505	NZ_AP017612	Escherichia coli strain 20Ec-P-124 plasmid pMRY16-002_2, complete sequence
506	NZ_AP017613	Escherichia coli strain 20Ec-P-124 plasmid pMRY16-002_3, complete sequence
507	NZ_AP017614	Escherichia coli strain 20Ec-P-124 plasmid pMRY16-002_4, complete sequence
508	NZ_AP017615	Escherichia coli strain 20Ec-P-124 plasmid pMRY16-002_5, complete sequence
509	NZ_AP017616	Escherichia coli strain 20Ec-P-124 plasmid pMRY16-002_6, complete sequence
510	NZ_AP017618	Escherichia coli strain MRY15-117 plasmid pMRY15-117_1, complete sequence
511	NZ_AP017619	Escherichia coli strain MRY15-117 plasmid pMRY15-117_2, complete sequence
512	NZ_AP017621	Escherichia coli strain MRY15-131 plasmid pMRY15-131_1, complete sequence
513	NZ_AP017622	Escherichia coli strain MRY15-131 plasmid pMRY15-131_2, complete sequence
514	NZ_AP017892	Escherichia coli strain N23 plasmid pN23, complete sequence
515	NZ_AP017893	Escherichia coli strain S11 plasmid pS11, complete sequence
516	NZ_AP018110	Escherichia coli strain TUM17668 plasmid pMTY17668-MCR1.5
517	NZ_AP018136	Escherichia coli strain M105 isolate M105 plasmid pM105_FII, complete sequence
518	NZ_AP018137	Escherichia coli strain M105 isolate M105 plasmid pM105_mF, complete sequence
519	NZ_AP018138	Escherichia coli strain M107 isolate M107 plasmid pM107_FII, complete sequence
520	NZ_AP018139	Escherichia coli strain M109 isolate M109 plasmid pM109_FII, complete sequence
521	NZ_AP018140	Escherichia coli strain M110 isolate M110 plasmid pM110_FII, complete sequence
522	NZ_AP018141	Escherichia coli strain M110 isolate M110 plasmid pM110_X3, complete sequence
523	NZ_AP018142	Escherichia coli strain M213 isolate M213 plasmid pM213_X3, complete sequence
524	NZ_AP018143	Escherichia coli strain M214 isolate M214 plasmid pM214_AC2, complete sequence
525	NZ_AP018144	Escherichia coli strain M214 isolate M214 plasmid pM214_FII, complete sequence
526	NZ_AP018145	Escherichia coli strain M216 isolate M216 plasmid pM216_AC2, complete sequence
527	NZ_AP018146	Escherichia coli strain M216 isolate M216 plasmid pM216_X3, complete sequence
528	NZ_AP018147	Escherichia coli strain M217 isolate M217 plasmid pM217_FII, complete sequence
529	NZ_AP018353	Escherichia coli strain E769 plasmid pVE769, complete sequence
530	NZ_AP018354	Escherichia coli strain E155 plasmid pVE155, complete sequence
531	NZ_AP018355	Escherichia coli strain E362 plasmid pVE362, complete sequence
532	NZ_AP018362	Escherichia coli strain A56-1S plasmid pA56-1S, complete sequence
533	NZ_AP018363	Escherichia coli strain A56-1R plasmid pA56-1R, complete sequence
534	NZ_AP018412	Escherichia coli strain RYU 2912 plasmid pRYU2912C-1, complete sequence
535	NZ_AP018456	Escherichia coli O25b:H4-ST131 strain MRY09-581 plasmid pMRY09-581ECO_1, complete sequence
536	NZ_AP018457	Escherichia coli O25b:H4-ST131 strain MRY09-592 plasmid pMRY09-592ECO_1, complete sequence
537	NZ_AP018458	Escherichia coli O25b:H4-ST131 strain MRY09-597 plasmid pMRY09-597ECO_1, complete sequence
538	NZ_AP018489	Escherichia coli O157:H7 strain PV15-279 plasmid pO157pv15279, complete sequence
539	NZ_AP018572	Escherichia coli strain MH13-051M plasmid pMH13-051M_1, complete sequence
540	NZ_AP018573	Escherichia coli strain MH13-051M plasmid pMH13-051M_2, complete sequence
541	NZ_AP018574	Escherichia coli strain MH13-051M plasmid pMH13-051M_3, complete sequence
542	NZ_AP018575	Escherichia coli strain MH13-051M plasmid pMH13-051M_4, complete sequence
543	NZ_AP018576	Escherichia coli strain MH13-051M plasmid pMH13-051M_5, complete sequence
544	NZ_AP018692	Escherichia coli O157:H7 str. Sakai strain SAKAI (EHEC) substr. RIMD 0509952 plasmid pO157, complete sequence
545	NZ_AP018745	Escherichia coli strain MRY14-225 plasmid pMRY14-225ECO_3, complete sequence
546	NZ_AP018746	Escherichia coli strain MRY14-229 plasmid pMRY14-229ECO_3, complete sequence
547	NZ_AP018785	Escherichia coli strain SK1144 plasmid pSK1144
548	NZ_AP018797	Escherichia coli strain E2855 plasmid pE2855-1, complete sequence
549	NZ_AP018798	Escherichia coli strain E2855 plasmid pE2855-2, complete sequence
550	NZ_AP018799	Escherichia coli strain E2855 plasmid pE2855-3, complete sequence
551	NZ_AP018800	Escherichia coli strain E2855 plasmid pE2855-4, complete sequence
552	NZ_AP018801	Escherichia coli strain E2855 plasmid pE2855-5, complete sequence
553	NZ_AP018803	Escherichia coli strain E2863 plasmid pE2863-1, complete sequence
554	NZ_AP018804	Escherichia coli strain E2863 plasmid pE2863-2, complete sequence
555	NZ_AP018805	Escherichia coli strain E2863 plasmid pE2863-3, complete sequence
556	NZ_AP018806	Escherichia coli strain E2863 plasmid pE2863-4, complete sequence
557	NZ_AP018807	Escherichia coli strain E2863 plasmid pE2863-5, complete sequence
558	NZ_AP018809	Escherichia coli strain E2865 plasmid pE2865-1, complete sequence
559	NZ_AP018810	Escherichia coli strain E2865 plasmid pE2865-2, complete sequence
560	NZ_AP018811	Escherichia coli strain E2865 plasmid pE2865-3, complete sequence
561	NZ_AP018812	Escherichia coli strain E2865 plasmid pE2865-4, complete sequence
562	NZ_AP018833	Escherichia coli strain M309 plasmid pM309-NDM5, complete sequence
563	NZ_AP018836	Escherichia coli strain M513 plasmid pM513-OXA181, complete sequence
564	NZ_AP018837	Escherichia coli strain M517 plasmid pM517-OXA181, complete sequence
565	NZ_AP018838	Escherichia coli strain M518 plasmid pM518-OXA181, complete sequence
566	NZ_AP018926	Escherichia coli O121 strain EC12050 plasmid pEC12050-CTX
567	NZ_AP018939	Escherichia coli strain JSWP006 plasmid pJSWP006_1, complete sequence
568	NZ_AP019190	Escherichia coli strain M217 plasmid pM217_I1, complete sequence
569	NZ_AP019191	Escherichia coli strain M629-2 plasmid pM629-2-NDM5, complete sequence
570	NZ_AP019526	Escherichia coli O25b:H4-ST131 strain B0018 plasmid pB0018, complete sequence
571	NZ_AP019676	Escherichia coli strain GSH8M-2 plasmid pGSH8M-2-1, complete sequence
572	NZ_AP019677	Escherichia coli strain GSH8M-2 plasmid pGSH8M-2-2, complete sequence
573	NZ_AP019678	Escherichia coli strain GSH8M-2 plasmid pGSH8M-2-3, complete sequence
574	NZ_AP019679	Escherichia coli strain GSH8M-2 plasmid pGSH8M-2-4, complete sequence
575	NZ_AP019680	Escherichia coli strain GSH8M-2 plasmid pGSH8M-2-5, complete sequence
576	NZ_AP019681	Escherichia coli strain GSH8M-2 plasmid pGSH8M-2-6, complete sequence
577	NZ_AP019686	Escherichia coli strain SMEc189 plasmid pSMEc189-mcr-1, complete sequence
578	NZ_AP019762	Escherichia coli O111:H- strain 110512 plasmid pO111-110512_1, complete sequence
579	NZ_AP019763	Escherichia coli O111:H- strain 110512 plasmid pO111-110512_2, complete sequence
580	NZ_AP019764	Escherichia coli O111:H- strain 110512 plasmid pO111-110512_3, complete sequence
581	NZ_AP019765	Escherichia coli O111:H- strain 110512 plasmid pO111-110512_4, complete sequence
582	NZ_AP019766	Escherichia coli O111:H- strain 110512 plasmid pO111-110512_5, complete sequence
583	NZ_AP019767	Escherichia coli O111:H- strain 110512 plasmid pO111-110512_6, complete sequence
584	NZ_AP019768	Escherichia coli O111:H- strain 110512 plasmid pO111-110512_7, complete sequence
585	NZ_AP019857	Escherichia coli O8:H8 strain 16F5M1D1 plasmid p16F5M1D101, complete sequence
586	NZ_AP019858	Escherichia coli O8:H8 strain 16F5M1D1 plasmid p16F5M1D102, complete sequence
587	NZ_AP019859	Escherichia coli O8:H8 strain 16F5M1D1 plasmid p16F5M1D103, complete sequence
588	NZ_AP021897	Escherichia coli strain 2018-02-2CC plasmid p2018_02_02CC, complete sequence
589	NZ_AP021915	Escherichia coli strain WP2-W18-CRE-03 plasmid pWP2-W18-CRE-03_1, complete sequence
590	NZ_AP021916	Escherichia coli strain WP2-W18-CRE-03 plasmid pWP2-W18-CRE-03_2, complete sequence
591	NZ_AP021934	Escherichia coli strain WP2-W18-ESBL-08 plasmid pWP2-W18-ESBL-08_1, complete sequence
592	NZ_AP021945	Escherichia coli strain WP2-S18-ESBL-07 plasmid pWP2-S18-ESBL-07_1, complete sequence
593	NZ_AP021947	Escherichia coli strain WP2-S18-ESBL-08 plasmid pWP2-S18-ESBL-08_1, complete sequence
594	NZ_AP021948	Escherichia coli strain WP2-S18-ESBL-08 plasmid pWP2-S18-ESBL-08_2, complete sequence
595	NZ_AP021949	Escherichia coli strain WP2-S18-ESBL-08 plasmid pWP2-S18-ESBL-08_3, complete sequence
596	NZ_AP021964	Escherichia coli strain WP3-W18-CRE-03 plasmid pWP3-W18-CRE-03_1, complete sequence
597	NZ_AP021965	Escherichia coli strain WP3-W18-CRE-03 plasmid pWP3-W18-CRE-03_2, complete sequence
598	NZ_AP021966	Escherichia coli strain WP3-W18-CRE-03 plasmid pWP3-W18-CRE-03_3, complete sequence
599	NZ_AP021967	Escherichia coli strain WP3-W18-CRE-03 plasmid pWP3-W18-CRE-03_4, complete sequence
600	NZ_AP021968	Escherichia coli strain WP3-W18-CRE-03 plasmid pWP3-W18-CRE-03_5, complete sequence
601	NZ_AP021999	Escherichia coli strain WP3-W18-ESBL-07 plasmid pWP3-W18-ESBL-07_1, complete sequence
602	NZ_AP022000	Escherichia coli strain WP3-W18-ESBL-07 plasmid pWP3-W18-ESBL-07_2, complete sequence
603	NZ_AP022001	Escherichia coli strain WP3-W18-ESBL-07 plasmid pWP3-W18-ESBL-07_3, complete sequence
604	NZ_AP022002	Escherichia coli strain WP3-W18-ESBL-07 plasmid pWP3-W18-ESBL-07_4, complete sequence
605	NZ_AP022004	Escherichia coli strain WP3-W18-ESBL-08 plasmid pWP3-W18-ESBL-08_1, complete sequence
606	NZ_AP022031	Escherichia coli strain WP3-S18-ESBL-07 plasmid pWP3-S18-ESBL-07_1, complete sequence
607	NZ_AP022033	Escherichia coli strain WP3-S18-ESBL-08 plasmid pWP3-S18-ESBL-08_1, complete sequence
608	NZ_AP022034	Escherichia coli strain WP3-S18-ESBL-08 plasmid pWP3-S18-ESBL-08_2, complete sequence
609	NZ_AP022035	Escherichia coli strain WP3-S18-ESBL-08 plasmid pWP3-S18-ESBL-08_3, complete sequence
610	NZ_AP022037	Escherichia coli strain WP3-S18-ESBL-09 plasmid pWP3-S18-ESBL-09_1, complete sequence
611	NZ_AP022045	Escherichia coli strain WP4-S17-ESBL-03 plasmid pWP4-S17-ESBL-03_1, complete sequence
612	NZ_AP022046	Escherichia coli strain WP4-S17-ESBL-03 plasmid pWP4-S17-ESBL-03_2, complete sequence
613	NZ_AP022047	Escherichia coli strain WP4-S17-ESBL-03 plasmid pWP4-S17-ESBL-03_3, complete sequence
614	NZ_AP022048	Escherichia coli strain WP4-S17-ESBL-03 plasmid pWP4-S17-ESBL-03_4, complete sequence
615	NZ_AP022050	Escherichia coli strain WP4-S17-ESBL-08 plasmid pWP4-S17-ESBL-08_1, complete sequence
616	NZ_AP022051	Escherichia coli strain WP4-S17-ESBL-08 plasmid pWP4-S17-ESBL-08_2, complete sequence
617	NZ_AP022052	Escherichia coli strain WP4-S17-ESBL-08 plasmid pWP4-S17-ESBL-08_3, complete sequence
618	NZ_AP022053	Escherichia coli strain WP4-S17-ESBL-08 plasmid pWP4-S17-ESBL-08_4, complete sequence
619	NZ_AP022054	Escherichia coli strain WP4-S17-ESBL-08 plasmid pWP4-S17-ESBL-08_5, complete sequence
620	NZ_AP022065	Escherichia coli strain WP4-W18-ESBL-08 plasmid pWP4-W18-ESBL-08_1, complete sequence
621	NZ_AP022066	Escherichia coli strain WP4-W18-ESBL-08 plasmid pWP4-W18-ESBL-08_2, complete sequence
622	NZ_AP022067	Escherichia coli strain WP4-W18-ESBL-08 plasmid pWP4-W18-ESBL-08_3, complete sequence
623	NZ_AP022068	Escherichia coli strain WP4-W18-ESBL-08 plasmid pWP4-W18-ESBL-08_4, complete sequence
624	NZ_AP022070	Escherichia coli strain WP4-W18-ESBL-09 plasmid pWP4-W18-ESBL-09_1, complete sequence
625	NZ_AP022071	Escherichia coli strain WP4-W18-ESBL-09 plasmid pWP4-W18-ESBL-09_2, complete sequence
626	NZ_AP022072	Escherichia coli strain WP4-W18-ESBL-09 plasmid pWP4-W18-ESBL-09_3, complete sequence
627	NZ_AP022073	Escherichia coli strain WP4-W18-ESBL-09 plasmid pWP4-W18-ESBL-09_4, complete sequence
628	NZ_AP022074	Escherichia coli strain WP4-W18-ESBL-09 plasmid pWP4-W18-ESBL-09_5, complete sequence
629	NZ_AP022075	Escherichia coli strain WP4-W18-ESBL-09 plasmid pWP4-W18-ESBL-09_6, complete sequence
630	NZ_AP022076	Escherichia coli strain WP4-W18-ESBL-09 plasmid pWP4-W18-ESBL-09_7, complete sequence
631	NZ_AP022088	Escherichia coli strain WP4-S18-ESBL-07 plasmid pWP4-S18-ESBL-07_1, complete sequence
632	NZ_AP022089	Escherichia coli strain WP4-S18-ESBL-07 plasmid pWP4-S18-ESBL-07_2, complete sequence
633	NZ_AP022090	Escherichia coli strain WP4-S18-ESBL-07 plasmid pWP4-S18-ESBL-07_3, complete sequence
634	NZ_AP022091	Escherichia coli strain WP4-S18-ESBL-07 plasmid pWP4-S18-ESBL-07_4, complete sequence
635	NZ_AP022092	Escherichia coli strain WP4-S18-ESBL-07 plasmid pWP4-S18-ESBL-07_5, complete sequence
636	NZ_AP022093	Escherichia coli strain WP4-S18-ESBL-07 plasmid pWP4-S18-ESBL-07_6, complete sequence
637	NZ_AP022094	Escherichia coli strain WP4-S18-ESBL-07 plasmid pWP4-S18-ESBL-07_7 map unlocalized
638	NZ_AP022096	Escherichia coli strain WP4-S18-ESBL-08 plasmid pWP4-S18-ESBL-08_1, complete sequence
639	NZ_AP022097	Escherichia coli strain WP4-S18-ESBL-08 plasmid pWP4-S18-ESBL-08_2, complete sequence
640	NZ_AP022099	Escherichia coli strain WP4-S18-ESBL-09 plasmid pWP4-S18-ESBL-09_1, complete sequence
641	NZ_AP022100	Escherichia coli strain WP4-S18-ESBL-09 plasmid pWP4-S18-ESBL-09_2, complete sequence
642	NZ_AP022101	Escherichia coli strain WP4-S18-ESBL-09 plasmid pWP4-S18-ESBL-09_3, complete sequence
643	NZ_AP022102	Escherichia coli strain WP4-S18-ESBL-09 plasmid pWP4-S18-ESBL-09_4, complete sequence
644	NZ_AP022103	Escherichia coli strain WP4-S18-ESBL-09 plasmid pWP4-S18-ESBL-09_5, complete sequence
645	NZ_AP022104	Escherichia coli strain WP4-S18-ESBL-09 plasmid pWP4-S18-ESBL-09_6, complete sequence
646	NZ_AP022106	Escherichia coli strain WP5-S17-ESBL-10 plasmid pWP5-S17-ESBL-10_1, complete sequence
647	NZ_AP022121	Escherichia coli strain WP5-W18-ESBL-11 plasmid pWP5-W18-ESBL-11_1, complete sequence
648	NZ_AP022122	Escherichia coli strain WP5-W18-ESBL-11 plasmid pWP5-W18-ESBL-11_2, complete sequence
649	NZ_AP022123	Escherichia coli strain WP5-W18-ESBL-11 plasmid pWP5-W18-ESBL-11_3, complete sequence
650	NZ_AP022124	Escherichia coli strain WP5-W18-ESBL-11 plasmid pWP5-W18-ESBL-11_4, complete sequence
651	NZ_AP022125	Escherichia coli strain WP5-W18-ESBL-11 plasmid pWP5-W18-ESBL-11_5, complete sequence
652	NZ_AP022160	Escherichia coli strain WP5-S18-ESBL-07 plasmid pWP5-S18-ESBL-07_1, complete sequence
653	NZ_AP022162	Escherichia coli strain WP5-S18-ESBL-08 plasmid pWP5-S18-ESBL-08_1, complete sequence
654	NZ_AP022163	Escherichia coli strain WP5-S18-ESBL-08 plasmid pWP5-S18-ESBL-08_2, complete sequence
655	NZ_AP022164	Escherichia coli strain WP5-S18-ESBL-08 plasmid pWP5-S18-ESBL-08_3, complete sequence
656	NZ_AP022165	Escherichia coli strain WP5-S18-ESBL-08 plasmid pWP5-S18-ESBL-08_4, complete sequence
657	NZ_AP022166	Escherichia coli strain WP5-S18-ESBL-08 plasmid pWP5-S18-ESBL-08_5, complete sequence
658	NZ_AP022167	Escherichia coli strain WP5-S18-ESBL-08 plasmid pWP5-S18-ESBL-08_6, complete sequence
659	NZ_AP022168	Escherichia coli strain WP5-S18-ESBL-08 plasmid pWP5-S18-ESBL-08_7, complete sequence
660	NZ_AP022169	Escherichia coli strain WP5-S18-ESBL-08 plasmid pWP5-S18-ESBL-08_8, complete sequence
661	NZ_AP022170	Escherichia coli strain WP5-S18-ESBL-08 plasmid pWP5-S18-ESBL-08_9, complete sequence
662	NZ_AP022172	Escherichia coli strain WP5-S18-ESBL-09 plasmid pWP5-S18-ESBL-09_1, complete sequence
663	NZ_AP022174	Escherichia coli strain WP7-S17-ESBL-01 plasmid pWP7-S17-ESBL-01_1, complete sequence
664	NZ_AP022175	Escherichia coli strain WP7-S17-ESBL-01 plasmid pWP7-S17-ESBL-01_2, complete sequence
665	NZ_AP022176	Escherichia coli strain WP7-S17-ESBL-01 plasmid pWP7-S17-ESBL-01_3, complete sequence
666	NZ_AP022178	Escherichia coli strain WP7-S17-ESBL-04 plasmid pWP7-S17-ESBL-04_1, complete sequence
667	NZ_AP022179	Escherichia coli strain WP7-S17-ESBL-04 plasmid pWP7-S17-ESBL-04_2, complete sequence
668	NZ_AP022180	Escherichia coli strain WP7-S17-ESBL-04 plasmid pWP7-S17-ESBL-04_3, complete sequence
669	NZ_AP022181	Escherichia coli strain WP7-S17-ESBL-04 plasmid pWP7-S17-ESBL-04_4, complete sequence
670	NZ_AP022182	Escherichia coli strain WP7-S17-ESBL-04 plasmid pWP7-S17-ESBL-04_5, complete sequence
671	NZ_AP022208	Escherichia coli strain WP7-S18-ESBL-09 plasmid pWP7-S18-ESBL-09_1, complete sequence
672	NZ_AP022209	Escherichia coli strain WP7-S18-ESBL-09 plasmid pWP7-S18-ESBL-09_2, complete sequence
673	NZ_AP022210	Escherichia coli strain WP7-S18-ESBL-09 plasmid pWP7-S18-ESBL-09_3, complete sequence
674	NZ_AP022211	Escherichia coli strain WP7-S18-ESBL-09 plasmid pWP7-S18-ESBL-09_4, complete sequence
675	NZ_AP022212	Escherichia coli strain WP7-S18-ESBL-09 plasmid pWP7-S18-ESBL-09_5, complete sequence
676	NZ_AP022216	Escherichia coli strain WP8-S17-ESBL-05 plasmid pWP8-S17-ESBL-05_1, complete sequence
677	NZ_AP022217	Escherichia coli strain WP8-S17-ESBL-05 plasmid pWP8-S17-ESBL-05_2, complete sequence
678	NZ_AP022218	Escherichia coli strain WP8-S17-ESBL-05 plasmid pWP8-S17-ESBL-05_3, complete sequence
679	NZ_AP022219	Escherichia coli strain WP8-S17-ESBL-05 plasmid pWP8-S17-ESBL-05_4, complete sequence
680	NZ_AP022220	Escherichia coli strain WP8-S17-ESBL-05 plasmid pWP8-S17-ESBL-05_5, complete sequence
681	NZ_AP022223	Escherichia coli strain WP8-S17-ESBL-12 plasmid pWP8-S17-ESBL-12_1, complete sequence
682	NZ_AP022224	Escherichia coli strain WP8-S17-ESBL-12 plasmid pWP8-S17-ESBL-12_2, complete sequence
683	NZ_AP022225	Escherichia coli strain WP8-S17-ESBL-12 plasmid pWP8-S17-ESBL-12_3, complete sequence
684	NZ_AP022226	Escherichia coli strain WP8-S17-ESBL-12 plasmid pWP8-S17-ESBL-12_4, complete sequence
685	NZ_AP022246	Escherichia coli strain WP8-S18-CRE-02 plasmid pWP8-S18-CRE-02_1, complete sequence
686	NZ_AP022247	Escherichia coli strain WP8-S18-CRE-02 plasmid pWP8-S18-CRE-02_2, complete sequence
687	NZ_AP022248	Escherichia coli strain WP8-S18-CRE-02 plasmid pWP8-S18-CRE-02_3, complete sequence
688	NZ_AP022249	Escherichia coli strain WP8-S18-CRE-02 plasmid pWP8-S18-CRE-02_4, complete sequence
689	NZ_AP022250	Escherichia coli strain WP8-S18-CRE-02 plasmid pWP8-S18-CRE-02_5, complete sequence
690	NZ_AP022251	Escherichia coli strain WP8-S18-CRE-02 plasmid pWP8-S18-CRE-02_6, complete sequence
691	NZ_AP022262	Escherichia coli strain WP8-S18-ESBL-07 plasmid pWP8-S18-ESBL-07_1, complete sequence
692	NZ_AP022263	Escherichia coli strain WP8-S18-ESBL-07 plasmid pWP8-S18-ESBL-07_2, complete sequence
693	NZ_AP022288	Escherichia coli strain WP9-S17-ESBL-11 plasmid pWP9-S17-ESBL-11_1, complete sequence
694	NZ_AP022289	Escherichia coli strain WP9-S17-ESBL-11 plasmid pWP9-S17-ESBL-11_2, complete sequence
695	NZ_AP022296	Escherichia coli strain BEC1-S17-ESBL-07 plasmid pBEC1-S17-ESBL-07_1, complete sequence
696	NZ_AP022297	Escherichia coli strain BEC1-S17-ESBL-07 plasmid pBEC1-S17-ESBL-07_2, complete sequence
697	NZ_AP022299	Escherichia coli strain BEC1-S17-ESBL-09 plasmid pBEC1-S17-ESBL-09_1, complete sequence
698	NZ_AP022300	Escherichia coli strain BEC1-S17-ESBL-09 plasmid pBEC1-S17-ESBL-09_2, complete sequence
699	NZ_AP022301	Escherichia coli strain BEC1-S17-ESBL-09 plasmid pBEC1-S17-ESBL-09_3, complete sequence
700	NZ_AP022327	Escherichia coli O25:H4 strain 18044 plasmid p18044_1, complete sequence
701	NZ_AP022328	Escherichia coli O25:H4 strain 18044 plasmid p18044_2, complete sequence
702	NZ_AP022329	Escherichia coli O25:H4 strain 18044 plasmid p18044_3, complete sequence
703	NZ_AP022330	Escherichia coli O25:H4 strain 18044 plasmid p18044_4, complete sequence
704	NZ_AP022331	Escherichia coli O25:H4 strain 18044 plasmid p18044_5, complete sequence
705	NZ_AP022350	Escherichia coli strain E109 plasmid pE109_IMP6, complete sequence
706	NZ_AP022353	Escherichia coli strain E308 plasmid pE308_IMP6, complete sequence
707	NZ_AP022354	Escherichia coli strain E033 plasmid pE033_IMP6, complete sequence
708	NZ_AP022355	Escherichia coli strain E034 plasmid pE034_IMP6, complete sequence
709	NZ_AP022356	Escherichia coli strain E119 plasmid pE119_5kIMP6, complete sequence
710	NZ_AP022357	Escherichia coli strain E119 plasmid pE119_6kIMP6, complete sequence
711	NZ_AP022359	Escherichia coli strain E294 plasmid pE294_IMP6, complete sequence
712	NZ_AP022361	Escherichia coli strain E301 plasmid pE301_IMP6, complete sequence
713	NZ_AP022363	Escherichia coli strain E303 plasmid pE303_IMP6, complete sequence
714	NZ_AP022364	Escherichia coli strain E309 plasmid pE309_IMP6, complete sequence
715	NZ_AP022365	Escherichia coli strain E310 plasmid pE310_IMP6, complete sequence
716	NZ_AP022366	Escherichia coli strain E312 plasmid pE312_IMP6, complete sequence
717	NZ_AP022367	Escherichia coli strain E317 plasmid pE317_IMP6, complete sequence
718	NZ_AP022368	Escherichia coli strain E318 plasmid pE318_IMP6, complete sequence
719	NZ_AP022369	Escherichia coli strain E319 plasmid pE319_IMP6, complete sequence
720	NZ_AP022410	Escherichia coli strain STW0522-31 plasmid pSTW0522-31-1, complete sequence
721	NZ_AP022411	Escherichia coli strain STW0522-31 plasmid pSTW0522-31-2, complete sequence
722	NZ_AP022479	Escherichia coli strain STN0717-11 plasmid pSTN0717-11-1, complete sequence
723	NZ_AP022480	Escherichia coli strain STN0717-11 plasmid pSTN0717-11-2, complete sequence
724	NZ_AP022481	Escherichia coli strain STN0717-11 plasmid pSTN0717-11-3, complete sequence
725	NZ_AP022483	Escherichia coli strain STN0717-20 plasmid pSTN0717-20-1, complete sequence
726	NZ_AP022484	Escherichia coli strain STN0717-20 plasmid pSTN0717-20-2, complete sequence
727	NZ_AP022485	Escherichia coli strain STN0717-20 plasmid pSTN0717-20-3, complete sequence
728	NZ_AP022526	Escherichia coli strain THO-003 plasmid pTHO-003-1, complete sequence
729	NZ_AP022534	Escherichia coli strain THO-006 plasmid pTHO-006-1, complete sequence
730	NZ_AP022535	Escherichia coli strain THO-006 plasmid pTHO-006-2, complete sequence
731	NZ_AP022537	Escherichia coli strain THO-008 plasmid pTHO-008-1, complete sequence
732	NZ_AP022538	Escherichia coli strain THO-008 plasmid pTHO-008-2, complete sequence
733	NZ_AP022539	Escherichia coli strain THO-008 plasmid pTHO-008-3, complete sequence
734	NZ_AP022541	Escherichia coli strain THO-010 plasmid pTHO-010-1, complete sequence
735	NZ_AP022542	Escherichia coli strain THO-010 plasmid pTHO-010-2, complete sequence
736	NZ_AP022543	Escherichia coli strain THO-010 plasmid pTHO-010-3, complete sequence
737	NZ_AP022544	Escherichia coli strain THO-010 plasmid pTHO-010-4, complete sequence
738	NZ_AP022545	Escherichia coli strain THO-010 plasmid pTHO-010-5, complete sequence
739	NZ_AP022546	Escherichia coli strain THO-010 plasmid pTHO-010-6, complete sequence
740	NZ_AP022550	Escherichia coli strain THO-015 plasmid pTHO-015-1, complete sequence
741	NZ_AP022551	Escherichia coli strain THO-015 plasmid pTHO-015-2, complete sequence
742	NZ_AP022552	Escherichia coli strain THO-015 plasmid pTHO-015-3, complete sequence
743	NZ_AP022651	Escherichia coli strain 09-02E plasmid p1-09-02E, complete sequence
744	NZ_AP022652	Escherichia coli strain 09-02E plasmid p2-09-02E, complete sequence
745	NZ_AP022653	Escherichia coli strain 09-02E plasmid p3-09-02E, complete sequence
746	NZ_AP022654	Escherichia coli strain 09-02E plasmid p4-09-02E, complete sequence
747	NZ_AP022655	Escherichia coli strain 09-02E plasmid p5-09-02E, complete sequence
748	NZ_AP022656	Escherichia coli strain 09-02E plasmid p6-09-02E, complete sequence
749	NZ_AP022657	Escherichia coli strain 09-02E plasmid p7-09-02E, complete sequence
750	NZ_AP022658	Escherichia coli strain 09-02E plasmid p8-09-02E, complete sequence
751	NZ_AP022659	Escherichia coli strain 09-02E plasmid p9-09-02E, complete sequence
752	NZ_AP022812	Escherichia coli strain JE86-ST02 plasmid JE86-ST02_p1, complete sequence
753	NZ_AP022813	Escherichia coli strain JE86-ST02 plasmid JE86-ST02_p2, complete sequence
754	NZ_AP022814	Escherichia coli strain JE86-ST02 plasmid JE86-ST02_p3, complete sequence
755	NZ_AP022816	Escherichia coli strain JE86-ST05 plasmid JE86-ST05_p1, complete sequence
756	NZ_AP022817	Escherichia coli strain JE86-ST05 plasmid JE86-ST05_p2, complete sequence
757	NZ_AP022818	Escherichia coli strain JE86-ST05 plasmid JE86-ST05_p3, complete sequence
758	NZ_AP022819	Escherichia coli strain JE86-ST05 plasmid JE86-ST05_p4, complete sequence
759	NZ_AP022820	Escherichia coli strain JE86-ST05 plasmid JE86-ST05_p5, complete sequence
760	NZ_AP023191	Escherichia coli strain TUM18530 plasmid pMTY18530-1_lncHI2, complete sequence
761	NZ_AP023192	Escherichia coli strain TUM18530 plasmid pMTY18530-2, complete sequence
762	NZ_AP023193	Escherichia coli strain TUM18530 plasmid pMTY18530-3_incFll, complete sequence
763	NZ_AP023194	Escherichia coli strain TUM18530 plasmid pMTY18530-4_lncX3, complete sequence
764	NZ_AP023195	Escherichia coli strain TUM18530 plasmid pMTY18530-5, complete sequence
765	NZ_AP023196	Escherichia coli strain TUM18530 plasmid pMTY18530-6, complete sequence
766	NZ_AP023198	Escherichia coli strain TUM18780 plasmid pMTY18780-1_lncHI2, complete sequence
767	NZ_AP023199	Escherichia coli strain TUM18780 plasmid pMTY18780-2, complete sequence
768	NZ_AP023200	Escherichia coli strain TUM18780 plasmid pMTY18780-3, complete sequence
769	NZ_AP023201	Escherichia coli strain TUM18780 plasmid pMTY18780-4, complete sequence
770	NZ_AP023202	Escherichia coli strain TUM18780 plasmid pMTY18780-5_IncX3, complete sequence
771	NZ_AP023203	Escherichia coli strain TUM18780 plasmid pMTY18780-6, complete sequence
772	NZ_AP023204	Escherichia coli strain TUM18780 plasmid pMTY18780-7, complete sequence
773	NZ_AP023206	Escherichia coli strain TUM18781 plasmid pMTY18781-1_lncX3, complete sequence
774	NZ_AP023207	Escherichia coli strain TUM18781 plasmid pMTY18781-2, complete sequence
775	NZ_AP023208	Escherichia coli strain TUM18781 plasmid pMTY18781-3, complete sequence
776	NZ_AP023209	Escherichia coli strain TUM18781 plasmid pMTY18781-4, complete sequence
777	NZ_AP023210	Escherichia coli strain TUM18781 plasmid pMTY18781-5, complete sequence
778	NZ_AP023211	Escherichia coli strain TUM18781 plasmid pMTY18781-6, complete sequence
779	NZ_AP023220	Escherichia coli strain M505 plasmid pM505-NDM5, complete sequence
780	NZ_AP023221	Escherichia coli strain M505 plasmid pM505-a, complete sequence
781	NZ_AP023222	Escherichia coli strain M505 plasmid pM505-b, complete sequence
782	NZ_AP023223	Escherichia coli strain M505 plasmid pM505-c, complete sequence
783	NZ_AP023225	Escherichia coli strain YJ1 plasmid pYJ1-NDM5, complete sequence
784	NZ_AP023227	Escherichia coli strain YJ3 plasmid pYJ3-NDM1, complete sequence
785	NZ_AP023228	Escherichia coli strain YJ3 plasmid pYJ3-a, complete sequence
786	NZ_AP023229	Escherichia coli strain YJ3 plasmid pYJ3-b, complete sequence
787	NZ_AP023231	Escherichia coli strain YJ4 plasmid pYJ4-NDM5, complete sequence
788	NZ_AP023232	Escherichia coli strain YJ4 plasmid pYJ4-a, complete sequence
789	NZ_AP023233	Escherichia coli strain YJ4 plasmid pYJ4-b, complete sequence
790	NZ_AP023234	Escherichia coli strain YJ4 plasmid pYJ4-c, complete sequence
791	NZ_AP023236	Escherichia coli strain YJ6 plasmid pYJ6-NDM5, complete sequence
792	NZ_AP023238	Escherichia coli strain F070 plasmid pF070-NDM5, complete sequence
793	NZ_AP023428	Escherichia coli strain HUE1 plasmid pHFQ1, complete sequence
794	NZ_AP023429	Escherichia coli strain HUE1 plasmid pHFQ2, complete sequence
795	NZ_AP023430	Escherichia coli strain HUE1 plasmid pHFQ3, complete sequence
796	NZ_AP023431	Escherichia coli strain HUE1 plasmid pHFQ4, complete sequence
797	NZ_AP023432	Escherichia coli strain HUE1 plasmid pHFQ5, complete sequence
798	NZ_AP024206	Escherichia coli strain TA8571 plasmid pTMTA85711, complete sequence
799	NZ_AP024207	Escherichia coli strain TA8571 plasmid pTMTA85712, complete sequence
800	NZ_AP024208	Escherichia coli strain TA8571 plasmid pTMTA85713, complete sequence
801	NZ_AP024209	Escherichia coli strain TA8571 plasmid pTMTA85714, complete sequence
802	NZ_AP024583	Escherichia coli strain Ec387 plasmid p1-Ec387, complete sequence
803	NZ_AP024584	Escherichia coli strain Ec387 plasmid p2-Ec387, complete sequence
804	NZ_AY589570	Escherichia coli strain 904J plasmid pEC904, complete sequence
805	NZ_CP005931	Escherichia coli APEC IMT5155 plasmid p1ColV5155, complete sequence
806	NZ_CP005932	Escherichia coli APEC IMT5155 plasmid p25155, complete sequence
807	NZ_CP006028	Escherichia coli O145:H28 str. RM13514 plasmid pO145-13514, complete sequence
808	NZ_CP006029	Escherichia coli O145:H28 str. RM13514 plasmid pRM13514, complete sequence
809	NZ_CP006263	Escherichia coli O145:H28 str. RM13516 plasmid pO145-13516, complete sequence
810	NZ_CP006264	Escherichia coli O145:H28 str. RM13516 plasmid pRM13516, complete sequence
811	NZ_CP006633	Escherichia coli PCN033 plasmid p1PCN033, complete sequence
812	NZ_CP006634	Escherichia coli PCN033 plasmid p2PCN033, complete sequence
813	NZ_CP006635	Escherichia coli PCN033 plasmid p3PCN033, complete sequence
814	NZ_CP006637	Escherichia coli PCN061 plasmid PCN061p1, complete sequence
815	NZ_CP006638	Escherichia coli PCN061 plasmid PCN061p2, complete sequence
816	NZ_CP006639	Escherichia coli PCN061 plasmid PCN061p3, complete sequence
817	NZ_CP006640	Escherichia coli PCN061 plasmid PCN061p4, complete sequence
818	NZ_CP006641	Escherichia coli PCN061 plasmid PCN061p5, complete sequence
819	NZ_CP006642	Escherichia coli PCN061 plasmid PCN061p6, complete sequence
820	NZ_CP007134	Escherichia coli O145:H28 str. RM12761 plasmid pRM12761, complete sequence
821	NZ_CP007135	Escherichia coli O145:H28 str. RM12761 plasmid pO145-12761, complete sequence
822	NZ_CP007137	Escherichia coli O145:H28 str. RM12581 plasmid pRM12581, complete sequence
823	NZ_CP007138	Escherichia coli O145:H28 str. RM12581 plasmid pO145-12581, complete sequence
824	NZ_CP007651	Escherichia coli N40607 plasmid pTC_N40607
825	NZ_CP007652	Escherichia coli N37139PS plasmid pTC_N37410PS
826	NZ_CP008715	Escherichia coli strain ST648 isolate Pleural Effusion of Patients with Empyema Thoracis plasmid pEC648_1, complete sequence
827	NZ_CP008716	Escherichia coli strain ST648 isolate Pleural Effusion of Patients with Empyema Thoracis plasmid pEC648_2, complete sequence
828	NZ_CP008717	Escherichia coli strain ST648 isolate Pleural Effusion of Patients with Empyema Thoracis plasmid pEC648_3, complete sequence
829	NZ_CP008718	Escherichia coli strain ST648 isolate Pleural Effusion of Patients with Empyema Thoracis plasmid pEC648_4, complete sequence
830	NZ_CP008719	Escherichia coli strain ST648 isolate Pleural Effusion of Patients with Empyema Thoracis plasmid pEC648_5, complete sequence
831	NZ_CP008720	Escherichia coli strain ST648 isolate Pleural Effusion of Patients with Empyema Thoracis plasmid pEC648_6, complete sequence
832	NZ_CP008721	Escherichia coli strain ST648 isolate Pleural Effusion of Patients with Empyema Thoracis plasmid pEC648_7, complete sequence
833	NZ_CP008806	Escherichia coli O157:H7 str. SS17 plasmid p0157, complete sequence
834	NZ_CP008807	Escherichia coli O157:H7 str. SS17 plasmid pSS17, complete sequence
835	NZ_CP008958	Escherichia coli O157:H7 str. EDL933 plasmid unnamed, complete sequence
836	NZ_CP009051	Escherichia coli NCCP15648 plasmid p15648-1, complete sequence
837	NZ_CP009052	Escherichia coli NCCP15648 plasmid p15648-2, complete sequence
838	NZ_CP009053	Escherichia coli NCCP15648 plasmid p15648-3, complete sequence
839	NZ_CP009073	Escherichia coli ATCC 25922 plasmid unnamed_1, complete sequence
840	NZ_CP009074	Escherichia coli ATCC 25922 plasmid unnamed_2, complete sequence
841	NZ_CP009105	Escherichia coli strain RM9387 plasmid pO104_H7, complete sequence
842	NZ_CP009107	Escherichia coli strain 94-3024 plasmid pO104_H21, complete sequence
843	NZ_CP009167	Escherichia coli 1303 plasmid p1303_109, complete sequence
844	NZ_CP009168	Escherichia coli 1303 plasmid p1303_95, complete sequence
845	NZ_CP009169	Escherichia coli 1303 plasmid p1303_5, complete sequence
846	NZ_CP009231	Escherichia coli strain CA14 plasmid pCA14, complete sequence
847	NZ_CP009232	Escherichia coli strain CA28 plasmid pCA28, complete sequence
848	NZ_CP009233	Escherichia coli strain CA08 plasmid pCA08, complete sequence
849	NZ_CP009579	Escherichia coli FAP1 plasmid unnamed 1, complete sequence
850	NZ_CP009580	Escherichia coli FAP1 plasmid unnamed 2
851	NZ_CP009581	Escherichia coli FAP1 plasmid unnamed 3, complete sequence
852	NZ_CP009582	Escherichia coli FAP1 plasmid unnamed 4, complete sequence
853	NZ_CP009860	Escherichia coli strain ECONIH1 plasmid pECO-824, complete sequence
854	NZ_CP009861	Escherichia coli strain ECONIH1 plasmid pECO-b75, complete sequence
855	NZ_CP009862	Escherichia coli strain ECONIH1 plasmid pKPC-629, complete sequence
856	NZ_CP010118	Escherichia coli strain C2 plasmid A, complete sequence
857	NZ_CP010120	Escherichia coli strain C3 plasmid A, complete sequence
858	NZ_CP010123	Escherichia coli strain C5 plasmid A, complete sequence
859	NZ_CP010124	Escherichia coli strain C5 plasmid B, complete sequence
860	NZ_CP010126	Escherichia coli strain C8 plasmid A, complete sequence
861	NZ_CP010127	Escherichia coli strain C8 plasmid B, complete sequence
862	NZ_CP010128	Escherichia coli strain C8 plasmid C, complete sequence
863	NZ_CP010130	Escherichia coli strain C9 plasmid A, complete sequence
864	NZ_CP010131	Escherichia coli strain C9 plasmid B, complete sequence
865	NZ_CP010135	Escherichia coli strain D1 plasmid A, complete sequence
866	NZ_CP010136	Escherichia coli strain D1 plasmid B, complete sequence
867	NZ_CP010138	Escherichia coli strain D2 plasmid A, complete sequence
868	NZ_CP010139	Escherichia coli strain D2 plasmid B, complete sequence
869	NZ_CP010141	Escherichia coli strain D3 plasmid A, complete sequence
870	NZ_CP010142	Escherichia coli strain D3 plasmid B, complete sequence
871	NZ_CP010144	Escherichia coli strain D4 plasmid A, complete sequence
872	NZ_CP010146	Escherichia coli strain D5 plasmid A, complete sequence
873	NZ_CP010147	Escherichia coli strain D5 plasmid B, complete sequence
874	NZ_CP010149	Escherichia coli strain D6 plasmid A, complete sequence
875	NZ_CP010153	Escherichia coli strain D9 plasmid A, complete sequence
876	NZ_CP010154	Escherichia coli strain D9 plasmid B, complete sequence
877	NZ_CP010155	Escherichia coli strain D9 plasmid C, complete sequence
878	NZ_CP010156	Escherichia coli strain D9 plasmid D, complete sequence
879	NZ_CP010158	Escherichia coli strain D10 plasmid A, complete sequence
880	NZ_CP010159	Escherichia coli strain D10 plasmid B, complete sequence
881	NZ_CP010161	Escherichia coli strain H1 plasmid A, complete sequence
882	NZ_CP010162	Escherichia coli strain H1 plasmid B, complete sequence
883	NZ_CP010164	Escherichia coli strain H2 plasmid A, complete sequence
884	NZ_CP010165	Escherichia coli strain H2 plasmid B, complete sequence
885	NZ_CP010166	Escherichia coli strain H2 plasmid C, complete sequence
886	NZ_CP010168	Escherichia coli strain H3 plasmid A, complete sequence
887	NZ_CP010173	Escherichia coli strain H8 plasmid A, complete sequence
888	NZ_CP010174	Escherichia coli strain H8 plasmid B, complete sequence
889	NZ_CP010175	Escherichia coli strain H8 plasmid C, complete sequence
890	NZ_CP010179	Escherichia coli strain H15 plasmid A, complete sequence
891	NZ_CP010181	Escherichia coli strain M1 plasmid A, complete sequence
892	NZ_CP010182	Escherichia coli strain M1 plasmid B, complete sequence
893	NZ_CP010184	Escherichia coli strain M3 plasmid A, complete sequence
894	NZ_CP010185	Escherichia coli strain M3 plasmid B, complete sequence
895	NZ_CP010187	Escherichia coli strain M6 plasmid A, complete sequence
896	NZ_CP010188	Escherichia coli strain M6 plasmid B, complete sequence
897	NZ_CP010189	Escherichia coli strain M6 plasmid C, complete sequence
898	NZ_CP010190	Escherichia coli strain M6 plasmid D, complete sequence
899	NZ_CP010192	Escherichia coli strain M8 plasmid A, complete sequence
900	NZ_CP010193	Escherichia coli strain M8 plasmid B, complete sequence
901	NZ_CP010194	Escherichia coli strain M8 plasmid C, complete sequence
902	NZ_CP010195	Escherichia coli strain M8 plasmid D, complete sequence
903	NZ_CP010197	Escherichia coli strain M9 plasmid A, complete sequence
904	NZ_CP010198	Escherichia coli strain M9 plasmid B, complete sequence
905	NZ_CP010199	Escherichia coli strain M9 plasmid C, complete sequence
906	NZ_CP010201	Escherichia coli strain M10 plasmid A, complete sequence
907	NZ_CP010202	Escherichia coli strain M10 plasmid B, complete sequence
908	NZ_CP010203	Escherichia coli strain M10 plasmid C, complete sequence
909	NZ_CP010204	Escherichia coli strain M10 plasmid D, complete sequence
910	NZ_CP010205	Escherichia coli strain M10 plasmid E, complete sequence
911	NZ_CP010207	Escherichia coli strain M11 plasmid A, complete sequence
912	NZ_CP010208	Escherichia coli strain M11 plasmid B, complete sequence
913	NZ_CP010209	Escherichia coli strain M11 plasmid C, complete sequence
914	NZ_CP010210	Escherichia coli strain M11 plasmid D, complete sequence
915	NZ_CP010211	Escherichia coli strain M11 plasmid E, complete sequence
916	NZ_CP010212	Escherichia coli strain M11 plasmid F, complete sequence
917	NZ_CP010214	Escherichia coli strain M15 plasmid A, complete sequence
918	NZ_CP010215	Escherichia coli strain M15 plasmid B, complete sequence
919	NZ_CP010216	Escherichia coli strain M15 plasmid C, complete sequence
920	NZ_CP010217	Escherichia coli strain M15 plasmid D, complete sequence
921	NZ_CP010218	Escherichia coli strain M15 plasmid E, complete sequence
922	NZ_CP010220	Escherichia coli strain M18 plasmid A, complete sequence
923	NZ_CP010222	Escherichia coli strain M19 plasmid A, complete sequence
924	NZ_CP010223	Escherichia coli strain M19 plasmid B, complete sequence
925	NZ_CP010224	Escherichia coli strain M19 plasmid C, complete sequence
926	NZ_CP010225	Escherichia coli strain M19 plasmid D, complete sequence
927	NZ_CP010227	Escherichia coli strain S1 plasmid A, complete sequence
928	NZ_CP010232	Escherichia coli strain S30 plasmid A, complete sequence
929	NZ_CP010233	Escherichia coli strain S30 plasmid B, complete sequence
930	NZ_CP010234	Escherichia coli strain S30 plasmid C, complete sequence
931	NZ_CP010239	Escherichia coli strain S50 plasmid A, complete sequence
932	NZ_CP010241	Escherichia coli strain C7 plasmid A, complete sequence
933	NZ_CP010243	Escherichia coli strain S56 plasmid A, complete sequence
934	NZ_CP010244	Escherichia coli strain S56 plasmid B, complete sequence
935	NZ_CP010245	Escherichia coli strain S56 plasmid C, complete sequence
936	NZ_CP010305	Escherichia coli O157:H7 str. SS52 plasmid p0157, complete sequence
937	NZ_CP010316	Escherichia coli strain 789 plasmid pAPEC-O78-ColV
938	NZ_CP010317	Escherichia coli strain 789 plasmid pAPEC-O78-2
939	NZ_CP010318	Escherichia coli strain 789 plasmid pAPEC-O78-3
940	NZ_CP010345	Escherichia coli ECC-1470 plasmid pECC-1470_100, complete sequence
941	NZ_CP010372	Escherichia coli strain 6409 plasmid p6409-151.583kb, complete sequence
942	NZ_CP010373	Escherichia coli strain 6409 plasmid p6409-202.186kb, complete sequence
943	NZ_CP010877	Escherichia coli strain MNCRE44 plasmid pMNCRE44_1, complete sequence
944	NZ_CP010878	Escherichia coli strain MNCRE44 plasmid pMNCRE44_2, complete sequence
945	NZ_CP010879	Escherichia coli strain MNCRE44 plasmid pMNCRE44_3, complete sequence
946	NZ_CP010880	Escherichia coli strain MNCRE44 plasmid pMNCRE44_4, complete sequence
947	NZ_CP010881	Escherichia coli strain MNCRE44 plasmid pMNCRE44_5, complete sequence
948	NZ_CP010882	Escherichia coli strain MNCRE44 plasmid pMNCRE44_6, complete sequence
949	NZ_CP011019	Escherichia coli strain CI5 plasmid unnamed, complete sequence
950	NZ_CP011062	Escherichia coli str. Sanji plasmid pSJ_255, complete sequence
951	NZ_CP011063	Escherichia coli str. Sanji plasmid pSJ_98, complete sequence
952	NZ_CP011064	Escherichia coli str. Sanji plasmid pSJ_94, complete sequence
953	NZ_CP011065	Escherichia coli str. Sanji plasmid pSJ_82, complete sequence
954	NZ_CP011066	Escherichia coli str. Sanji plasmid pSJ_3, complete sequence
955	NZ_CP011067	Escherichia coli str. Sanji plasmid pSJ_2, complete sequence
956	NZ_CP011135	Escherichia coli VR50 plasmid pVR50A, complete sequence
957	NZ_CP011136	Escherichia coli VR50 plasmid pVR50B, complete sequence
958	NZ_CP011137	Escherichia coli VR50 plasmid pVR50C, complete sequence
959	NZ_CP011138	Escherichia coli VR50 plasmid pVR50D, complete sequence
960	NZ_CP011139	Escherichia coli VR50 plasmid pVR50E, complete sequence
961	NZ_CP011140	Escherichia coli VR50 plasmid pVR50F, complete sequence
962	NZ_CP011141	Escherichia coli VR50 plasmid pVR50G, complete sequence
963	NZ_CP011142	Escherichia coli VR50 plasmid pVR50H, complete sequence
964	NZ_CP011143	Escherichia coli VR50 plasmid pVR50I, complete sequence
965	NZ_CP011332	Escherichia coli O104:H4 str. C227-11 isolate 368 shch plasmid unnamed, complete sequence
966	NZ_CP011333	Escherichia coli O104:H4 str. C227-11 isolate 368 shch plasmid unnamed, complete sequence
967	NZ_CP011334	Escherichia coli O104:H4 str. C227-11 isolate 368 shch plasmid unnamed, complete sequence
968	NZ_CP011335	Escherichia coli O104:H4 str. C227-11 isolate 368 shch plasmid unnamed, complete sequence
969	NZ_CP011336	Escherichia coli O104:H4 str. C227-11 isolate 368 shch plasmid unnamed, complete sequence
970	NZ_CP011337	Escherichia coli O104:H4 str. C227-11 isolate 368 shch plasmid unnamed, complete sequence
971	NZ_CP011338	Escherichia coli O104:H4 str. C227-11 isolate 368 shch plasmid unnamed, complete sequence
972	NZ_CP011417	Escherichia coli strain CFSAN029787 plasmid pCFSAN029787_01, complete sequence
973	NZ_CP011418	Escherichia coli strain CFSAN029787 plasmid pCFSAN029787_02, complete sequence
974	NZ_CP011493	Escherichia coli EC302/04 plasmid pEC302/04, complete sequence
975	NZ_CP011496	Escherichia coli strain NCM3722 isolate K-12 plasmid F, complete sequence
976	NZ_CP011916	Escherichia coli strain PSUO2 plasmid pPSUO2, complete sequence
977	NZ_CP012197	Escherichia coli strain ECwhn14 plasmid pECwhn14, complete sequence
978	NZ_CP012198	Escherichia coli strain ECwhn14 plasmid p8401, complete sequence
979	NZ_CP012377	Escherichia coli strain GE3 isolate human faeces plasmid pGE3, complete sequence
980	NZ_CP012491	Escherichia coli strain CFSAN004176 plasmid pCFSAN004176P_03, complete sequence
981	NZ_CP012492	Escherichia coli strain CFSAN004176 plasmid pCFSAN004176P_01, complete sequence
982	NZ_CP012493	Escherichia coli strain CFSAN004176 plasmid pCFSAN004176G_02, complete sequence
983	NZ_CP012497	Escherichia coli strain 06-00048 isolate CFSAN004178 plasmid pCFSAN004178P_01, complete sequence
984	NZ_CP012498	Escherichia coli strain 06-00048 isolate CFSAN004178 plasmid pCFSAN004178P_02, complete sequence
985	NZ_CP012499	Escherichia coli strain GB089 plasmid pCFSAN004181P, complete sequence
986	NZ_CP012500	Escherichia coli strain 09-00049 plasmid pCFSAN004180G, complete sequence
987	NZ_CP012501	Escherichia coli strain 08-00022 plasmid pCFSAN004179G, complete sequence
988	NZ_CP012626	Escherichia coli strain SF-468 plasmid pSF-468-1, complete sequence
989	NZ_CP012627	Escherichia coli strain SF-468 plasmid pSF-468-2, complete sequence
990	NZ_CP012628	Escherichia coli strain SF-468 plasmid pSF-468-3, complete sequence
991	NZ_CP012629	Escherichia coli strain SF-468 plasmid pSF-468-4, complete sequence
992	NZ_CP012630	Escherichia coli strain SF-468 plasmid pSF-468-5, complete sequence
993	NZ_CP012632	Escherichia coli strain SF-173 plasmid pSF-173-1, complete sequence
994	NZ_CP012634	Escherichia coli strain SF-166 plasmid pSF-166-1, complete sequence
995	NZ_CP012636	Escherichia coli strain SF-088 plasmid pSF-088-1, complete sequence
996	NZ_CP012637	Escherichia coli strain SF-088 plasmid pSF-088-2, complete sequence
997	NZ_CP012638	Escherichia coli strain SF-088 plasmid pSF-088-3, complete sequence
998	NZ_CP012803	Escherichia coli O157:H7 strain WS4202 isolate laboratory strain plasmid pO157-WS4202, complete sequence
999	NZ_CP012804	Escherichia coli O157:H7 strain WS4202 isolate laboratory strain plasmid pOSAK1-WS4202, complete sequence
1000	NZ_CP012902	Escherichia coli strain N15-01078 plasmid pNDM15-1078, complete sequence
1001	NZ_CP013024	Escherichia coli strain 2009C-3133 plasmid unnamed1, complete sequence
1002	NZ_CP013026	Escherichia coli strain 2009C-3133 plasmid unnamed2, complete sequence
1003	NZ_CP013027	Escherichia coli strain 2009C-3133 plasmid unnamed3, complete sequence
1004	NZ_CP013028	Escherichia coli strain 2012C-4227 plasmid unnamed1, complete sequence
1005	NZ_CP013030	Escherichia coli strain 2012C-4227 plasmid unnamed2, complete sequence
1006	NZ_CP013186	Escherichia coli strain FORC_029 plasmid FORC_029p, complete sequence
1007	NZ_CP013191	Escherichia coli strain FORC_031 plasmid pFORC31.1, complete sequence
1008	NZ_CP013192	Escherichia coli strain FORC_031 plasmid pFORC31.2, complete sequence
1009	NZ_CP013193	Escherichia coli strain FORC_031 plasmid pFORC31.3, complete sequence
1010	NZ_CP013194	Escherichia coli strain FORC_031 plasmid pFORC31.4, complete sequence
1011	NZ_CP013657	Escherichia coli strain uk_P46212 plasmid unnamed, complete sequence
1012	NZ_CP013832	Escherichia coli strain CD306 plasmid pCD306, complete sequence
1013	NZ_CP013833	Escherichia coli strain JJ2434 plasmid pJJ2434_1, complete sequence
1014	NZ_CP013834	Escherichia coli strain JJ2434 plasmid pJJ2434_2, complete sequence
1015	NZ_CP014074	Escherichia coli strain FDAARGOS_95 plasmid unnamed map unlocalized
1016	NZ_CP014075	Escherichia coli strain FDAARGOS_95 plasmid unnamed map unlocalized
1017	NZ_CP014076	Escherichia coli strain FDAARGOS_95 plasmid unnamed map unlocalized
1018	NZ_CP014077	Escherichia coli strain FDAARGOS_95 plasmid unnamed map unlocalized
1019	NZ_CP014078	Escherichia coli strain FDAARGOS_95 plasmid unnamed map unlocalized
1020	NZ_CP014079	Escherichia coli strain FDAARGOS_95 plasmid unnamed map unlocalized
1021	NZ_CP014080	Escherichia coli strain FDAARGOS_95 plasmid unnamed map unlocalized
1022	NZ_CP014081	Escherichia coli strain FDAARGOS_95 plasmid unnamed map unlocalized
1023	NZ_CP014082	Escherichia coli strain FDAARGOS_95 plasmid unnamed map unlocalized
1024	NZ_CP014083	Escherichia coli strain FDAARGOS_95 plasmid unnamed map unlocalized
1025	NZ_CP014084	Escherichia coli strain FDAARGOS_95 plasmid unnamed map unlocalized
1026	NZ_CP014085	Escherichia coli strain FDAARGOS_95 plasmid unnamed map unlocalized
1027	NZ_CP014086	Escherichia coli strain FDAARGOS_95 plasmid unnamed map unlocalized
1028	NZ_CP014087	Escherichia coli strain FDAARGOS_95 plasmid unnamed map unlocalized
1029	NZ_CP014088	Escherichia coli strain FDAARGOS_95 plasmid unnamed map unlocalized
1030	NZ_CP014089	Escherichia coli strain FDAARGOS_95 plasmid unnamed map unlocalized
1031	NZ_CP014090	Escherichia coli strain FDAARGOS_95 plasmid unnamed map unlocalized
1032	NZ_CP014091	Escherichia coli strain FDAARGOS_95 plasmid unnamed map unlocalized
1033	NZ_CP014109	Escherichia coli strain FDAARGOS_144 plasmid unnamed3
1034	NZ_CP014110	Escherichia coli strain FDAARGOS_144 plasmid unnamed1, complete sequence
1035	NZ_CP014112	Escherichia coli strain FDAARGOS_144 plasmid unnamed2, complete sequence
1036	NZ_CP014271	Escherichia coli K-12 strain K-12 DHB4 plasmid F128-(DHB4), complete sequence
1037	NZ_CP014273	Escherichia coli K-12 strain K-12 C3026 plasmid F128-(C3026), complete sequence
1038	NZ_CP014317	Escherichia coli JJ1887 plasmid pJJ1887-1, complete sequence
1039	NZ_CP014318	Escherichia coli JJ1887 plasmid pJJ1887-2, complete sequence
1040	NZ_CP014319	Escherichia coli JJ1887 plasmid pJJ1887-3, complete sequence
1041	NZ_CP014320	Escherichia coli JJ1887 plasmid pJJ1887-5, complete sequence
1042	NZ_CP014321	Escherichia coli JJ1887 plasmid pJJ1887-4, complete sequence
1043	NZ_CP014489	Escherichia coli strain G749 plasmid pG749_1, complete sequence
1044	NZ_CP014490	Escherichia coli strain G749 plasmid pG749_2, complete sequence
1045	NZ_CP014491	Escherichia coli strain G749 plasmid pG749_3, complete sequence
1046	NZ_CP014496	Escherichia coli strain SaT040 plasmid pSaT040, complete sequence
1047	NZ_CP014498	Escherichia coli strain ZH193 plasmid pZH193, complete sequence
1048	NZ_CP014523	Escherichia coli strain ZH063 plasmid pZH063_1, complete sequence
1049	NZ_CP014524	Escherichia coli strain ZH063 plasmid pZH063_2, complete sequence
1050	NZ_CP014668	Escherichia coli strain ECONIH2 plasmid pECO-bc6, complete sequence
1051	NZ_CP014669	Escherichia coli strain ECONIH2 plasmid pKpQIL-571, complete sequence
1052	NZ_CP015021	Escherichia coli strain 28RC1 plasmid p28RC1, complete sequence
1053	NZ_CP015022	Escherichia coli strain SRCC 1675 plasmid pSRCC 1675, complete sequence
1054	NZ_CP015070	Escherichia coli strain Ecol_743 plasmid pEC743_1, complete sequence
1055	NZ_CP015071	Escherichia coli strain Ecol_743 plasmid pEC743_OXA48, complete sequence
1056	NZ_CP015072	Escherichia coli strain Ecol_743 plasmid pEC743_3, complete sequence
1057	NZ_CP015073	Escherichia coli strain Ecol_743 plasmid pEC743_4, complete sequence
1058	NZ_CP015075	Escherichia coli strain Ecol_745 plasmid pEC745_OXA48, complete sequence
1059	NZ_CP015077	Escherichia coli strain Ecol_448 plasmid pEC448_1, complete sequence
1060	NZ_CP015078	Escherichia coli strain Ecol_448 plasmid pEC448_OXA163, complete sequence
1061	NZ_CP015086	Escherichia coli O25b:H4 plasmid unnamed, complete sequence
1062	NZ_CP015087	Escherichia coli O25b:H4 extrachromosomal
1063	NZ_CP015088	Escherichia coli O25b:H4 extrachromosomal
1064	NZ_CP015139	Escherichia coli strain Ecol_732 plasmid pEC732_IMP14, complete sequence
1065	NZ_CP015140	Escherichia coli strain Ecol_732 plasmid pEC732_2, complete sequence
1066	NZ_CP015141	Escherichia coli strain Ecol_732 plasmid pEC732_3, complete sequence
1067	NZ_CP015142	Escherichia coli strain Ecol_732 plasmid pEC732_4, complete sequence
1068	NZ_CP015143	Escherichia coli strain Ecol_732 plasmid pEC732_5, complete sequence
1069	NZ_CP015144	Escherichia coli strain Ecol_732 plasmid pEC732_6
1070	NZ_CP015160	Escherichia coli strain Eco889 plasmid pECO-fce, complete sequence
1071	NZ_CP015161	Escherichia coli strain Eco889 plasmid pECO-93a, complete sequence
1072	NZ_CP015239	Escherichia coli strain 2011C-3911 plasmid unnamed1, complete sequence
1073	NZ_CP015242	Escherichia coli strain 2013C-4465 plasmid unnamed1, complete sequence
1074	NZ_CP015245	Escherichia coli O91 str. RM7190 plasmid pRM7190-1, complete sequence
1075	NZ_CP015246	Escherichia coli O91 str. RM7190 plasmid pRM7190-2, complete sequence
1076	NZ_CP015816	Escherichia coli O157:H7 strain JEONG-1266 plasmid p0157, complete sequence
1077	NZ_CP015833	Escherichia coli O157 strain 180-PT54 plasmid unnamed, complete sequence
1078	NZ_CP015835	Escherichia coli strain MS6198 plasmid pMS6198A, complete sequence
1079	NZ_CP015836	Escherichia coli strain MS6198 plasmid pMS6198B, complete sequence
1080	NZ_CP015837	Escherichia coli strain MS6198 plasmid pMS6198C, complete sequence
1081	NZ_CP015838	Escherichia coli strain MS6198 plasmid pMS6198D, complete sequence
1082	NZ_CP015844	Escherichia coli O157:H7 strain FRIK2455 plasmid pO157, complete sequence
1083	NZ_CP015845	Escherichia coli O157:H7 strain FRIK2455 plasmid p35K, complete sequence
1084	NZ_CP015847	Escherichia coli O157:H7 strain FRIK2069 plasmid p0157, complete sequence
1085	NZ_CP015854	Escherichia coli strain ATCC 43889 plasmid unnamed, complete sequence
1086	NZ_CP015856	Escherichia coli strain EDL933-1 plasmid pO157, complete sequence
1087	NZ_CP015913	Escherichia coli strain 210205630 isolate 210205630 plasmid pSLy1, complete sequence
1088	NZ_CP015914	Escherichia coli strain 210205630 isolate 210205630 plasmid pSLy2, complete sequence
1089	NZ_CP015915	Escherichia coli strain 210205630 isolate 210205630 plasmid pSLy3, complete sequence
1090	NZ_CP015916	Escherichia coli strain 210205630 isolate 210205630 plasmid pSLy4, complete sequence
1091	NZ_CP015917	Escherichia coli strain 210205630 isolate 210205630 plasmid pSLy5, complete sequence
1092	NZ_CP015977	Escherichia coli strain ICBEC72H plasmid pICBEC72Hmcr, complete sequence
1093	NZ_CP015996	Escherichia coli strain S51 plasmid pS51_1, complete sequence
1094	NZ_CP015997	Escherichia coli strain S51 plasmid pS51_2, complete sequence
1095	NZ_CP016008	Escherichia coli strain NGF1 plasmid pNGF1_pCROD2_like, complete sequence
1096	NZ_CP016009	Escherichia coli strain NGF1 plasmid pNGF1_pCol_let_like, complete sequence
1097	NZ_CP016183	Escherichia coli strain EC2_1 plasmid pEC2_1-4, complete sequence
1098	NZ_CP016184	Escherichia coli strain EC2 plasmid pEC2-4, complete sequence
1099	NZ_CP016185	Escherichia coli strain EC5 plasmid pEC5-1, complete sequence
1100	NZ_CP016186	Escherichia coli strain EC13 plasmid pEC13-1, complete sequence
1101	NZ_CP016187	Escherichia coli strain S2.14 plasmid pS2.14-2, complete sequence
1102	NZ_CP016405	Escherichia coli strain 210221272 plasmid pSLy21, complete sequence
1103	NZ_CP016498	Escherichia coli strain UPEC 26-1 plasmid unnamed1, complete sequence
1104	NZ_CP016547	Escherichia coli strain O177:H21 plasmid unnamed1, complete sequence
1105	NZ_CP016548	Escherichia coli strain O177:H21 plasmid unnamed2, complete sequence
1106	NZ_CP016549	Escherichia coli strain O177:H21 plasmid unnamed3, complete sequence
1107	NZ_CP016550	Escherichia coli strain O177:H21 plasmid unnamed4, complete sequence
1108	NZ_CP016551	Escherichia coli strain O177:H21 plasmid unnamed5, complete sequence
1109	NZ_CP016626	Escherichia coli O157:H7 strain FRIK944 plasmid p0157, complete sequence
1110	NZ_CP017221	Escherichia coli strain FAM21845 plasmid pFAM21845_1, complete sequence
1111	NZ_CP017222	Escherichia coli strain FAM21845 plasmid pFAM21845_2, complete sequence
1112	NZ_CP017223	Escherichia coli strain FAM21845 plasmid pFAM21845_3, complete sequence
1113	NZ_CP017224	Escherichia coli strain FAM21845 plasmid pFAM21845_4, complete sequence
1114	NZ_CP017225	Escherichia coli strain FAM21845 plasmid pFAM21845_5, complete sequence
1115	NZ_CP017246	Escherichia coli strain ICBEC7P plasmid pICBEC7Pmcr, complete sequence
1116	NZ_CP017250	Escherichia coli strain NADC 5570/86-24/6565 isolate mutant plasmid pO157, complete sequence
1117	NZ_CP017252	Escherichia coli strain NADC 5570/86-24/6564 isolate wild type plasmid pO157, complete sequence
1118	NZ_CP017435	Escherichia coli O157:H7 strain 1130 plasmid pO157, complete sequence
1119	NZ_CP017437	Escherichia coli O157:H7 strain 2149 plasmid pO157, complete sequence
1120	NZ_CP017439	Escherichia coli O157:H7 strain 2159 plasmid pO157, complete sequence
1121	NZ_CP017441	Escherichia coli O157:H7 strain 3384 plasmid pO157, complete sequence
1122	NZ_CP017443	Escherichia coli O157:H7 strain 4276 plasmid pO157, complete sequence
1123	NZ_CP017445	Escherichia coli O157:H7 strain 8368 plasmid pO157, complete sequence
1124	NZ_CP017447	Escherichia coli O157:H7 strain 9234 plasmid pO157, complete sequence
1125	NZ_CP017632	Escherichia coli strain SLK172 plasmid pSLK172-1, complete sequence
1126	NZ_CP017633	Escherichia coli strain SLK172 plasmid pSLK172-2, complete sequence
1127	NZ_CP017670	Escherichia coli strain PA20 plasmid pO157, complete sequence
1128	NZ_CP017845	Escherichia coli strain FMU073332 plasmid pEcoFMU073332a, complete sequence
1129	NZ_CP017846	Escherichia coli strain FMU073332 plasmid pEcoFMU073332b
1130	NZ_CP017847	Escherichia coli strain FMU073332 plasmid pEcoFMU073332c, complete sequence
1131	NZ_CP017848	Escherichia coli strain FMU073332 plasmid pEcoFMU07332d
1132	NZ_CP017981	Escherichia coli strain CH611_eco plasmid pGZ3_NDM5, complete sequence
1133	NZ_CP018104	Escherichia coli strain MRSN352231 plasmid pMR0716_tem1, complete sequence
1134	NZ_CP018105	Escherichia coli strain MRSN352231 plasmid pMR0716_PSE, complete sequence
1135	NZ_CP018106	Escherichia coli strain MRSN352231 plasmid pMR0716_mcr1, complete sequence
1136	NZ_CP018107	Escherichia coli strain MRSN352231 plasmid pMR0716_IncFII, complete sequence
1137	NZ_CP018108	Escherichia coli strain MRSN352231 plasmid pMR0716_ColRNAI, complete sequence
1138	NZ_CP018110	Escherichia coli strain MRSN346595 plasmid pMRSN346595_120.3, complete sequence
1139	NZ_CP018111	Escherichia coli strain MRSN346595 plasmid pMRSN346595_67.9, complete sequence
1140	NZ_CP018112	Escherichia coli strain MRSN346595 plasmid pMRSN346595_64.5, complete sequence
1141	NZ_CP018113	Escherichia coli strain MRSN346595 plasmid pMRSN346595_62.2, complete sequence
1142	NZ_CP018114	Escherichia coli strain MRSN346595 plasmid pMRSN346595_5.3, complete sequence
1143	NZ_CP018116	Escherichia coli strain MRSN346638 plasmid pMRSN346638_119.3, complete sequence
1144	NZ_CP018117	Escherichia coli strain MRSN346638 plasmid pMRSN346638_67.9, complete sequence
1145	NZ_CP018118	Escherichia coli strain MRSN346638 plasmid pMRSN346638_64.5, complete sequence
1146	NZ_CP018119	Escherichia coli strain MRSN346638 plasmid pMRSN346638_61.1, complete sequence
1147	NZ_CP018120	Escherichia coli strain MRSN346638 plasmid pMRSN346638_5.3, complete sequence
1148	NZ_CP018122	Escherichia coli strain MRSN346355 plasmid pMRSN346355_120.3, complete sequence
1149	NZ_CP018123	Escherichia coli strain MRSN346355 plasmid pMRSN346355_67.9, complete sequence
1150	NZ_CP018124	Escherichia coli strain MRSN346355 plasmid pMRSN346355_65.5, complete sequence
1151	NZ_CP018125	Escherichia coli strain MRSN346355 plasmid pMRSN346355_61.1, complete sequence
1152	NZ_CP018126	Escherichia coli strain MRSN346355 plasmid pMRSN346355_5.3, complete sequence
1153	NZ_CP018207	Escherichia coli strain MRSN346647 plasmid pMRSN346647_113.1, complete sequence
1154	NZ_CP018208	Escherichia coli strain MRSN346647 plasmid pMRSN346647_4.1, complete sequence
1155	NZ_CP018238	Escherichia coli strain 155 plasmid pO157, complete sequence
1156	NZ_CP018240	Escherichia coli strain 272 plasmid pO157, complete sequence
1157	NZ_CP018242	Escherichia coli strain 319 plasmid pO157, complete sequence
1158	NZ_CP018244	Escherichia coli strain 350 plasmid pO157, complete sequence
1159	NZ_CP018246	Escherichia coli strain 472 plasmid pO157, complete sequence
1160	NZ_CP018248	Escherichia coli strain 7784 plasmid pO157, complete sequence
1161	NZ_CP018251	Escherichia coli strain 10671 plasmid pO157, complete sequence
1162	NZ_CP018253	Escherichia coli strain 9000 plasmid pO157, complete sequence
1163	NZ_CP018625	Escherichia coli strain FORC_044 plasmid pFORC44_1, complete sequence
1164	NZ_CP018626	Escherichia coli strain FORC_044 plasmid pFORC44_2, complete sequence
1165	NZ_CP018771	Escherichia coli strain 2016C-3936C1 plasmid unnamed1, complete sequence
1166	NZ_CP018772	Escherichia coli strain 2016C-3936C1 plasmid unnamed2
1167	NZ_CP018773	Escherichia coli strain 2016C-3936C1 plasmid pMCR-1-CT, complete sequence
1168	NZ_CP018774	Escherichia coli strain 2016C-3936C1 plasmid unnamed4
1169	NZ_CP018775	Escherichia coli strain 2016C-3936C1 plasmid unnamed5
1170	NZ_CP018940	Escherichia coli strain Ecol_224 plasmid pEC224_8, complete sequence
1171	NZ_CP018941	Escherichia coli strain Ecol_224 plasmid pEC224_7, complete sequence
1172	NZ_CP018942	Escherichia coli strain Ecol_224 plasmid pEC224_6, complete sequence
1173	NZ_CP018943	Escherichia coli strain Ecol_224 plasmid pEC224_5, complete sequence
1174	NZ_CP018944	Escherichia coli strain Ecol_224 plasmid pEC224_4, complete sequence
1175	NZ_CP018945	Escherichia coli strain Ecol_224 plasmid pEC224_KPC, complete sequence
1176	NZ_CP018946	Escherichia coli strain Ecol_224 plasmid pEC224_2, complete sequence
1177	NZ_CP018947	Escherichia coli strain Ecol_224 plasmid pEC224_1, complete sequence
1178	NZ_CP018949	Escherichia coli strain Ecol_276 plasmid pEC276_KPC, complete sequence
1179	NZ_CP018950	Escherichia coli strain Ecol_276 plasmid pEC276_3, complete sequence
1180	NZ_CP018951	Escherichia coli strain Ecol_276 plasmid pEC276_2, complete sequence
1181	NZ_CP018952	Escherichia coli strain Ecol_276 plasmid pEC276_1, complete sequence
1182	NZ_CP018954	Escherichia coli strain Ecol_316 plasmid pEC316_3, complete sequence
1183	NZ_CP018955	Escherichia coli strain Ecol_316 plasmid pEC316_2, complete sequence
1184	NZ_CP018956	Escherichia coli strain Ecol_316 plasmid pEC316_KPC, complete sequence
1185	NZ_CP018963	Escherichia coli strain Ecol_517 plasmid pEC517_KPC, complete sequence
1186	NZ_CP018964	Escherichia coli strain Ecol_517 plasmid pEC517_1, complete sequence
1187	NZ_CP018966	Escherichia coli strain Ecol_542 plasmid pEC542_4, complete sequence
1188	NZ_CP018967	Escherichia coli strain Ecol_542 plasmid pEC542_3, complete sequence
1189	NZ_CP018968	Escherichia coli strain Ecol_542 plasmid pEC542_KPC, complete sequence
1190	NZ_CP018969	Escherichia coli strain Ecol_542 plasmid pEC542_1, complete sequence
1191	NZ_CP018971	Escherichia coli strain Ecol_545 plasmid pEC545_5, complete sequence
1192	NZ_CP018972	Escherichia coli strain Ecol_545 plasmid pEC545_4, complete sequence
1193	NZ_CP018973	Escherichia coli strain Ecol_545 plasmid pEC545_3, complete sequence
1194	NZ_CP018974	Escherichia coli strain Ecol_545 plasmid pEC545_KPC, complete sequence
1195	NZ_CP018975	Escherichia coli strain Ecol_545 plasmid pEC545_1, complete sequence
1196	NZ_CP018977	Escherichia coli strain Ecol_656 plasmid pEC656_KPC, complete sequence
1197	NZ_CP018978	Escherichia coli strain Ecol_656 plasmid pEC656_1, complete sequence
1198	NZ_CP018980	Escherichia coli strain Ecol_867 plasmid pEC867_3, complete sequence
1199	NZ_CP018981	Escherichia coli strain Ecol_867 plasmid pEC867_KPC, complete sequence
1200	NZ_CP018982	Escherichia coli strain Ecol_867 plasmid pEC867_1, complete sequence
1201	NZ_CP018984	Escherichia coli strain Ecol_AZ146 plasmid pECAZ146_7, complete sequence
1202	NZ_CP018985	Escherichia coli strain Ecol_AZ146 plasmid pECAZ146_6, complete sequence
1203	NZ_CP018986	Escherichia coli strain Ecol_AZ146 plasmid pECAZ146_5, complete sequence
1204	NZ_CP018987	Escherichia coli strain Ecol_AZ146 plasmid pECAZ146_4, complete sequence
1205	NZ_CP018988	Escherichia coli strain Ecol_AZ146 plasmid pECAZ146_3, complete sequence
1206	NZ_CP018989	Escherichia coli strain Ecol_AZ146 plasmid pECAZ146_KPC, complete sequence
1207	NZ_CP018990	Escherichia coli strain Ecol_AZ146 plasmid pECAZ146_1, complete sequence
1208	NZ_CP018992	Escherichia coli strain Ecol_AZ147 plasmid pECAZ147_KPC, complete sequence
1209	NZ_CP018993	Escherichia coli strain Ecol_AZ147 plasmid pECAZ147_2, complete sequence
1210	NZ_CP018994	Escherichia coli strain Ecol_AZ147 plasmid pECAZ147_1, complete sequence
1211	NZ_CP018996	Escherichia coli strain Ecol_AZ153 plasmid pECAZ153_4, complete sequence
1212	NZ_CP018997	Escherichia coli strain Ecol_AZ153 plasmid pECAZ153_3, complete sequence
1213	NZ_CP018998	Escherichia coli strain Ecol_AZ153 plasmid pECAZ153_2, complete sequence
1214	NZ_CP018999	Escherichia coli strain Ecol_AZ153 plasmid pECAZ153_KPC, complete sequence
1215	NZ_CP019001	Escherichia coli strain Ecol_AZ155 plasmid pECAZ155_KPC, complete sequence
1216	NZ_CP019002	Escherichia coli strain Ecol_AZ155 plasmid pECAZ155_2, complete sequence
1217	NZ_CP019003	Escherichia coli strain Ecol_AZ155 plasmid pECAZ155_3, complete sequence
1218	NZ_CP019004	Escherichia coli strain Ecol_AZ155 plasmid pECAZ155_4, complete sequence
1219	NZ_CP019006	Escherichia coli strain Ecol_AZ159 plasmid pECAZ159_2, complete sequence
1220	NZ_CP019007	Escherichia coli strain Ecol_AZ159 plasmid pECAZ159_1, complete sequence
1221	NZ_CP019009	Escherichia coli strain Ecol_AZ161 plasmid pECAZ161_3, complete sequence
1222	NZ_CP019010	Escherichia coli strain Ecol_AZ161 plasmid pECAZ161_KPC, complete sequence
1223	NZ_CP019011	Escherichia coli strain Ecol_AZ161 plasmid pECAZ161_1, complete sequence
1224	NZ_CP019013	Escherichia coli strain Ecol_AZ162 plasmid pECAZ162_2, complete sequence
1225	NZ_CP019014	Escherichia coli strain Ecol_AZ162 plasmid pECAZ162_KPC, complete sequence
1226	NZ_CP019016	Escherichia coli strain Ecol_244 plasmid pEC244_4, complete sequence
1227	NZ_CP019017	Escherichia coli strain Ecol_244 plasmid pEC244_KPC, complete sequence
1228	NZ_CP019018	Escherichia coli strain Ecol_244 plasmid pEC244_2, complete sequence
1229	NZ_CP019019	Escherichia coli strain Ecol_244 plasmid pEC244_1, complete sequence
1230	NZ_CP019021	Escherichia coli strain Ecol_881 plasmid pEC881_8, complete sequence
1231	NZ_CP019022	Escherichia coli strain Ecol_881 plasmid pEC881_7, complete sequence
1232	NZ_CP019023	Escherichia coli strain Ecol_881 plasmid pEC881_6, complete sequence
1233	NZ_CP019024	Escherichia coli strain Ecol_881 plasmid pEC881_5, complete sequence
1234	NZ_CP019025	Escherichia coli strain Ecol_881 plasmid pEC881_4, complete sequence
1235	NZ_CP019026	Escherichia coli strain Ecol_881 plasmid pEC881_KPC, complete sequence
1236	NZ_CP019027	Escherichia coli strain Ecol_881 plasmid pEC881_2, complete sequence
1237	NZ_CP019028	Escherichia coli strain Ecol_881 plasmid pEC881_1, complete sequence
1238	NZ_CP019052	Escherichia coli strain CRE1540 plasmid p1540-1, complete sequence
1239	NZ_CP019053	Escherichia coli strain CRE1540 plasmid p1540-2, complete sequence
1240	NZ_CP019054	Escherichia coli strain CRE1540 plasmid p1540-3, complete sequence
1241	NZ_CP019055	Escherichia coli strain CRE1540 plasmid p1540-4, complete sequence
1242	NZ_CP019072	Escherichia coli strain CRE1493 plasmid p1493-1, complete sequence
1243	NZ_CP019073	Escherichia coli strain CRE1493 plasmid p1493-2, complete sequence
1244	NZ_CP019074	Escherichia coli strain CRE1493 plasmid p1493-3, complete sequence
1245	NZ_CP019075	Escherichia coli strain CRE1493 plasmid p1493-4, complete sequence
1246	NZ_CP019076	Escherichia coli strain CRE1493 plasmid p1493-5, complete sequence
1247	NZ_CP019214	Escherichia coli strain WCHEC050613 plasmid pMCR_WCHEC050613, complete sequence
1248	NZ_CP019215	Escherichia coli strain WCHEC050613 plasmid pI_050613, complete sequence
1249	NZ_CP019216	Escherichia coli strain WCHEC050613 plasmid p2_050613, complete sequence
1250	NZ_CP019244	Escherichia coli strain Combat2C1 plasmid pCombat2C1-1, complete sequence
1251	NZ_CP019246	Escherichia coli strain Combat13F7 plasmid pCombat13F7-1, complete sequence
1252	NZ_CP019247	Escherichia coli strain Combat13F7 plasmid pCombat13F7-2, complete sequence
1253	NZ_CP019248	Escherichia coli strain Combat13F7 plasmid pCombat13F7-3, complete sequence
1254	NZ_CP019249	Escherichia coli strain Combat13F7 plasmid pCombat13F7-4, complete sequence
1255	NZ_CP019251	Escherichia coli strain 13KWH46 plasmid p13KWH46-1, complete sequence
1256	NZ_CP019252	Escherichia coli strain 13KWH46 plasmid p13KWH46-2, complete sequence
1257	NZ_CP019253	Escherichia coli strain 13KWH46 plasmid p13KWH46-3, complete sequence
1258	NZ_CP019254	Escherichia coli strain 13KWH46 plasmid p13KWH46-4, complete sequence
1259	NZ_CP019255	Escherichia coli strain 13KWH46 plasmid p13KWH46-5, complete sequence
1260	NZ_CP019257	Escherichia coli strain 13TMH22 plasmid p13TMH22-1, complete sequence
1261	NZ_CP019258	Escherichia coli strain 13TMH22 plasmid p13TMH22-2, complete sequence
1262	NZ_CP019260	Escherichia coli strain 13C1065T plasmid p13C1065T-1, complete sequence
1263	NZ_CP019261	Escherichia coli strain 13C1065T plasmid p13C1065T-2, complete sequence
1264	NZ_CP019262	Escherichia coli strain 13C1065T plasmid p13C1065T-3, complete sequence
1265	NZ_CP019263	Escherichia coli strain 13C1065T plasmid p13C1065T-4, complete sequence
1266	NZ_CP019264	Escherichia coli strain 13C1065T plasmid p13C1065T-5, complete sequence
1267	NZ_CP019265	Escherichia coli strain 13C1065T plasmid p13C1065T-6, complete sequence
1268	NZ_CP019266	Escherichia coli strain 13C1065T plasmid p13C1065T-7, complete sequence
1269	NZ_CP019268	Escherichia coli strain 13C1079T plasmid p13C1079T-1, complete sequence
1270	NZ_CP019269	Escherichia coli strain 13C1079T plasmid p13C1079T-2, complete sequence
1271	NZ_CP019270	Escherichia coli strain 13C1079T plasmid p13C1079T-3, complete sequence
1272	NZ_CP019272	Escherichia coli strain 13P460A plasmid p13P460A-1, complete sequence
1273	NZ_CP019274	Escherichia coli strain 13P477T plasmid p13P477T-1, complete sequence
1274	NZ_CP019275	Escherichia coli strain 13P477T plasmid p13P477T-2, complete sequence
1275	NZ_CP019276	Escherichia coli strain 13P477T plasmid p13P477T-3, complete sequence
1276	NZ_CP019277	Escherichia coli strain 13P477T plasmid p13P477T-4, complete sequence
1277	NZ_CP019278	Escherichia coli strain 13P477T plasmid p13P477T-5, complete sequence
1278	NZ_CP019279	Escherichia coli strain 13P477T plasmid p13P477T-6, complete sequence
1279	NZ_CP019281	Escherichia coli strain 13P484A plasmid p13P484A-1, complete sequence
1280	NZ_CP019282	Escherichia coli strain 13P484A plasmid p13P484A-2, complete sequence
1281	NZ_CP019283	Escherichia coli strain 13P484A plasmid p13P484A-3, complete sequence
1282	NZ_CP019284	Escherichia coli strain 13P484A plasmid p13P484A-4, complete sequence
1283	NZ_CP019353	Escherichia coli strain XH988 plasmid pXH988_1, complete sequence
1284	NZ_CP019354	Escherichia coli strain XH988 plasmid pXH988_2, complete sequence
1285	NZ_CP019356	Escherichia coli strain XH990 plasmid pXH990_1, complete sequence
1286	NZ_CP019357	Escherichia coli strain XH990 plasmid pXH990_2, complete sequence
1287	NZ_CP019358	Escherichia coli strain XH990 plasmid pXH990_3, complete sequence
1288	NZ_CP019360	Escherichia coli strain XH993 plasmid pXH993, complete sequence
1289	NZ_CP019393	Escherichia coli strain XH992 plasmid pXH992_3, complete sequence
1290	NZ_CP019394	Escherichia coli strain XH992 plasmid pXH992_1, complete sequence
1291	NZ_CP019395	Escherichia coli strain XH992 plasmid pXH992_2, complete sequence
1292	NZ_CP019456	Escherichia coli strain FHI_NMBU_03 plasmid pFHI_NMBU_03_1, complete sequence
1293	NZ_CP019559	Escherichia coli strain KSC207 plasmid pMRGN207, complete sequence
1294	NZ_CP019561	Escherichia coli strain KSC1031 plasmid pMRGN1031, complete sequence
1295	NZ_CP019904	Escherichia coli strain MDR_56 plasmid unnamed1, complete sequence
1296	NZ_CP019905	Escherichia coli strain MDR_56 plasmid unnamed6, complete sequence
1297	NZ_CP019906	Escherichia coli strain MDR_56 plasmid unnamed5, complete sequence
1298	NZ_CP019907	Escherichia coli strain MDR_56 plasmid unnamed2, complete sequence
1299	NZ_CP019908	Escherichia coli strain MDR_56 plasmid pMCR1-NY, complete sequence
1300	NZ_CP019909	Escherichia coli strain MDR_56 plasmid unnamed3, complete sequence
1301	NZ_CP019910	Escherichia coli strain MDR_56 plasmid unnamed4, complete sequence
1302	NZ_CP019954	Escherichia coli M8 plasmid unnamed1, complete sequence
1303	NZ_CP019955	Escherichia coli M8 plasmid unnamed2, complete sequence
1304	NZ_CP019956	Escherichia coli M8 plasmid unnamed3, complete sequence
1305	NZ_CP020049	Escherichia coli strain AR_0118 plasmid unitig_1, complete sequence
1306	NZ_CP020050	Escherichia coli strain AR_0118 plasmid unitig_2, complete sequence
1307	NZ_CP020051	Escherichia coli strain AR_0118 plasmid unitig_3, complete sequence
1308	NZ_CP020056	Escherichia coli strain AR_0069 plasmid unitig_2, complete sequence
1309	NZ_CP020057	Escherichia coli strain AR_0069 plasmid unitig_3, complete sequence
1310	NZ_CP020059	Escherichia coli strain AR_0061 plasmid unitig_1, complete sequence
1311	NZ_CP020060	Escherichia coli strain AR_0061 plasmid unitig_2, complete sequence
1312	NZ_CP020117	Escherichia coli strain AR_0104 plasmid unitig_5, complete sequence
1313	NZ_CP020118	Escherichia coli strain AR_0104 plasmid unitig_6, complete sequence
1314	NZ_CP020119	Escherichia coli strain AR_0104 plasmid unitig_7, complete sequence
1315	NZ_CP020376	Escherichia coli strain ICBEC79H plasmid pICBEC79Hmcr, complete sequence
1316	NZ_CP020496	Escherichia coli strain 103 plasmid unnamed1, complete sequence
1317	NZ_CP020497	Escherichia coli strain 103 plasmid unnamed2, complete sequence
1318	NZ_CP020510	Escherichia coli strain 165 plasmid unnamed1, complete sequence
1319	NZ_CP020511	Escherichia coli strain 165 plasmid unnamed2, complete sequence
1320	NZ_CP020512	Escherichia coli strain 165 plasmid unnamed3, complete sequence
1321	NZ_CP020513	Escherichia coli strain 165 plasmid unnamed4, complete sequence
1322	NZ_CP020515	Escherichia coli strain 219 plasmid unnamed, complete sequence
1323	NZ_CP020517	Escherichia coli strain 222 plasmid unnamed3, complete sequence
1324	NZ_CP020518	Escherichia coli strain 222 plasmid unnamed2, complete sequence
1325	NZ_CP020519	Escherichia coli strain 222 plasmid unnamed1, complete sequence
1326	NZ_CP020521	Escherichia coli strain 190 plasmid unnamed4, complete sequence
1327	NZ_CP020522	Escherichia coli strain 190 plasmid unnamed3, complete sequence
1328	NZ_CP020523	Escherichia coli strain 190 plasmid unnamed2, complete sequence
1329	NZ_CP020524	Escherichia coli strain 190 plasmid unnamed1, complete sequence
1330	NZ_CP020546	Escherichia coli strain ZJ3920 plasmid pZJ3920-1, complete sequence
1331	NZ_CP020547	Escherichia coli strain ZJ3920 plasmid pZJ3920-2, complete sequence
1332	NZ_CP020548	Escherichia coli strain ZJ3920 plasmid pZJ3920-3, complete sequence
1333	NZ_CP020836	Escherichia coli strain CFSAN051542 plasmid pCFSAN051542, complete sequence
1334	NZ_CP020934	Escherichia coli strain HB-Coli0 plasmid unnamed1, complete sequence
1335	NZ_CP020935	Escherichia coli strain HB-Coli0 plasmid unnamed2
1336	NZ_CP020936	Escherichia coli strain HB-Coli0 plasmid unnamed3, complete sequence
1337	NZ_CP021087	Escherichia coli strain 13P460A plasmid p13P460A-2, complete sequence
1338	NZ_CP021099	Escherichia coli strain 13P477T plasmid p13P477T-11, complete sequence
1339	NZ_CP021100	Escherichia coli strain 13P477T plasmid p13P477T-10, complete sequence
1340	NZ_CP021101	Escherichia coli strain 13P477T plasmid p13P477T-9, complete sequence
1341	NZ_CP021102	Escherichia coli strain 13P477T plasmid p13P477T-8, complete sequence
1342	NZ_CP021103	Escherichia coli strain 13P477T plasmid p13P477T-7, complete sequence
1343	NZ_CP021176	Escherichia coli strain 5CRE51 plasmid p5CRE51-MCR-1, complete sequence
1344	NZ_CP021177	Escherichia coli strain 5CRE51 plasmid p5CRE51-NDM-9
1345	NZ_CP021180	Escherichia coli strain 81009 plasmid pEC-81009, complete sequence
1346	NZ_CP021194	Escherichia coli strain H17 plasmid pH17-1, complete sequence
1347	NZ_CP021195	Escherichia coli strain H17 plasmid pH17-2, complete sequence
1348	NZ_CP021196	Escherichia coli strain H17 plasmid pH17-3, complete sequence
1349	NZ_CP021197	Escherichia coli strain H17 plasmid pH17-4, complete sequence
1350	NZ_CP021198	Escherichia coli strain H17 plasmid pH17-5, complete sequence
1351	NZ_CP021203	Escherichia coli strain Z1002 plasmid p1002-1, complete sequence
1352	NZ_CP021204	Escherichia coli strain Z1002 plasmid p1002-4, complete sequence
1353	NZ_CP021205	Escherichia coli strain Z1002 plasmid p1002-MCR1, complete sequence
1354	NZ_CP021206	Escherichia coli strain Z1002 plasmid p1002-NDM1, complete sequence
1355	NZ_CP021208	Escherichia coli strain strain Z247 plasmid p2474-3, complete sequence
1356	NZ_CP021209	Escherichia coli strain strain Z247 plasmid p2474-MCR1, complete sequence
1357	NZ_CP021210	Escherichia coli strain strain Z247 plasmid p2474-NDM1, complete sequence
1358	NZ_CP021211	Escherichia coli B171 plasmid pB171_69, complete sequence
1359	NZ_CP021212	Escherichia coli B171 plasmid pB171_90, complete sequence
1360	NZ_CP021289	Escherichia coli strain PA45B plasmid pPA45B, complete sequence
1361	NZ_CP021336	Escherichia coli strain 95JB1 plasmid p95JB1A, complete sequence
1362	NZ_CP021337	Escherichia coli strain 95JB1 plasmid p95JB1B, complete sequence
1363	NZ_CP021340	Escherichia coli strain 95NR1 plasmid p95NR1A, complete sequence
1364	NZ_CP021341	Escherichia coli strain 95NR1 plasmid p95NR1B, complete sequence
1365	NZ_CP021418	Escherichia coli strain ICBEC171S plasmid pICBEC171Smcr, complete sequence
1366	NZ_CP021419	Escherichia coli strain ICBEC12-3F plasmid pICBEC12-3mcr, complete sequence
1367	NZ_CP021533	Escherichia coli strain AR_0149 plasmid tig00000220, complete sequence
1368	NZ_CP021534	Escherichia coli strain AR_0149 plasmid tig00000221, complete sequence
1369	NZ_CP021536	Escherichia coli strain AR_0119 plasmid unitig_2, complete sequence
1370	NZ_CP021537	Escherichia coli strain AR_0119 plasmid unitig_3, complete sequence
1371	NZ_CP021538	Escherichia coli strain AR_0119 plasmid unitig_4, complete sequence
1372	NZ_CP021680	Escherichia coli strain AR_0162 plasmid tig00002623, complete sequence
1373	NZ_CP021681	Escherichia coli strain AR_0162 plasmid tig00003056, complete sequence
1374	NZ_CP021682	Escherichia coli strain AR_0162 plasmid tig00003144, complete sequence
1375	NZ_CP021684	Escherichia coli strain AR_0162 plasmid tig00008015, complete sequence
1376	NZ_CP021690	Escherichia coli strain AR_0058 plasmid tig00007555j7554, complete sequence
1377	NZ_CP021692	Escherichia coli strain AR_0151 plasmid tig00001251, complete sequence
1378	NZ_CP021693	Escherichia coli strain AR_0151 plasmid tig00001252, complete sequence
1379	NZ_CP021719	Escherichia coli strain AR_0128 plasmid tig00000792, complete sequence
1380	NZ_CP021720	Escherichia coli strain AR_0128 plasmid tig00000793, complete sequence
1381	NZ_CP021721	Escherichia coli strain AR_0128 plasmid tig00000856, complete sequence
1382	NZ_CP021727	Escherichia coli strain Combat11I9 plasmid pCombat11I9-1, complete sequence
1383	NZ_CP021728	Escherichia coli strain Combat11I9 plasmid pCombat11I9-2, complete sequence
1384	NZ_CP021729	Escherichia coli strain Combat11I9 plasmid pCombat11I9-3, complete sequence
1385	NZ_CP021730	Escherichia coli strain Combat11I9 plasmid pCombat11I9-4, complete sequence
1386	NZ_CP021733	Escherichia coli strain AR_0114 plasmid unitig_1, complete sequence
1387	NZ_CP021734	Escherichia coli strain AR_0114 plasmid unitig_2, complete sequence
1388	NZ_CP021735	Escherichia coli strain AR_0114 plasmid unitig_4, complete sequence
1389	NZ_CP021737	Escherichia coli strain AR_0150 plasmid tig00000255, complete sequence
1390	NZ_CP021738	Escherichia coli strain AR_0150 plasmid tig00000260, complete sequence
1391	NZ_CP021739	Escherichia coli strain AR_0150 plasmid tig00002897alt, complete sequence
1392	NZ_CP021841	Escherichia coli strain EC974 plasmid pEC974-1, complete sequence
1393	NZ_CP021842	Escherichia coli strain EC974 plasmid pEC974-2, complete sequence
1394	NZ_CP021843	Escherichia coli strain EC974 plasmid pEC974-3, complete sequence
1395	NZ_CP021845	Escherichia coli strain EC1515 plasmid pEC1515-1, complete sequence
1396	NZ_CP021846	Escherichia coli strain EC1515 plasmid pEC1515-2, complete sequence
1397	NZ_CP021847	Escherichia coli strain EC1515 plasmid pEC1515-3, complete sequence
1398	NZ_CP021871	Escherichia coli strain H105 plasmid pH105, complete sequence
1399	NZ_CP021880	Escherichia coli strain AR_0137 plasmid tig00001069_pilon, complete sequence
1400	NZ_CP021881	Escherichia coli strain AR_0137 plasmid tig00001145_pilon, complete sequence
1401	NZ_CP021882	Escherichia coli strain AR_0137 plasmid tig00001287_pilon, complete sequence
1402	NZ_CP021936	Escherichia coli strain AR_0055 plasmid unitig_2, complete sequence
1403	NZ_CP021937	Escherichia coli strain AR_0055 plasmid unitig_3j3rc_linear, complete sequence
1404	NZ_CP021938	Escherichia coli strain AR_0055 plasmid unitig_4, complete sequence
1405	NZ_CP022051	Escherichia coli O157 strain FDAARGOS_293 plasmid unnamed1, complete sequence
1406	NZ_CP022052	Escherichia coli O157 strain FDAARGOS_293 plasmid unnamed2, complete sequence
1407	NZ_CP022085	Escherichia coli O104:H4 strain FDAARGOS_348 plasmid unnamed1, complete sequence
1408	NZ_CP022087	Escherichia coli O104:H4 strain FDAARGOS_348 plasmid unnamed2, complete sequence
1409	NZ_CP022155	Escherichia coli strain ABWA45 plasmid pABWA45_1, complete sequence
1410	NZ_CP022156	Escherichia coli strain ABWA45 plasmid pABWA45_2, complete sequence
1411	NZ_CP022157	Escherichia coli strain ABWA45 plasmid pABWA45_3, complete sequence
1412	NZ_CP022158	Escherichia coli strain ABWA45 plasmid pABWA45_4, complete sequence
1413	NZ_CP022159	Escherichia coli strain ABWA45 plasmid pABWA45_5
1414	NZ_CP022165	Escherichia coli strain M160133 plasmid pM160133_p1, complete sequence
1415	NZ_CP022166	Escherichia coli strain M160133 plasmid pM160133_p2, complete sequence
1416	NZ_CP022167	Escherichia coli strain M160133 plasmid pM160133_p3, complete sequence
1417	NZ_CP022226	Escherichia coli strain WCHEC96200 plasmid pNDM4_WCHEC96200, complete sequence
1418	NZ_CP022227	Escherichia coli strain WCHEC96200 plasmid pCTXM15_000200, complete sequence
1419	NZ_CP022228	Escherichia coli strain WCHEC96200 plasmid p1_000200, complete sequence
1420	NZ_CP022280	Escherichia coli strain STEC299 plasmid pSTEC299_1, complete sequence
1421	NZ_CP022281	Escherichia coli strain STEC299 plasmid pSTEC299_2, complete sequence
1422	NZ_CP022408	Escherichia coli O121:H19 strain 16-9255 plasmid punamed1, complete sequence
1423	NZ_CP022687	Escherichia coli Nissle 1917 plasmid pNissle1
1424	NZ_CP022688	Escherichia coli strain CDC#03-98 plasmid p0157, complete sequence
1425	NZ_CP022728	Escherichia coli O157:H7 strain FRIK2069 plasmid p35K, complete sequence
1426	NZ_CP022729	Escherichia coli O157:H7 strain FRIK2533 plasmid p35K, complete sequence
1427	NZ_CP022731	Escherichia coli strain SA186 plasmid pSA186_2, complete sequence
1428	NZ_CP022732	Escherichia coli strain SA186 plasmid pSA186_3, complete sequence
1429	NZ_CP022733	Escherichia coli strain SA186 plasmid pSA186_4, complete sequence
1430	NZ_CP022734	Escherichia coli strain SA186 plasmid pSA186_5, complete sequence
1431	NZ_CP022735	Escherichia coli strain SA186 plasmid pSA186_MCR1, complete sequence
1432	NZ_CP022913	Escherichia coli O6:H16 strain 2011EL-1370-2 plasmid unnamed1, complete sequence
1433	NZ_CP022914	Escherichia coli O6:H16 strain 2011EL-1370-2 plasmid unnamed2, complete sequence
1434	NZ_CP023062	Escherichia coli strain FORC_069 plasmid pFORC69, complete sequence
1435	NZ_CP023143	Escherichia coli strain CFSAN061770 plasmid pEGY1-MCR-1, complete sequence
1436	NZ_CP023144	Escherichia coli strain CFSAN061770 plasmid pEGY2, complete sequence
1437	NZ_CP023145	Escherichia coli strain CFSAN061770 plasmid pEGY3, complete sequence
1438	NZ_CP023164	Escherichia coli O22:H8 strain RM10809-3 plasmid pRM10809-3, complete sequence
1439	NZ_CP023259	Escherichia coli strain CCUG 70745 plasmid pEco70745_1
1440	NZ_CP023260	Escherichia coli strain CCUG 70745 plasmid pEco70745_2
1441	NZ_CP023261	Escherichia coli strain CCUG 70745 plasmid pEco70745_3, complete sequence
1442	NZ_CP023262	Escherichia coli strain CCUG 70745 plasmid pEco70745_4, complete sequence
1443	NZ_CP023263	Escherichia coli strain CCUG 70745 plasmid pEco70745_5, complete sequence
1444	NZ_CP023264	Escherichia coli strain CCUG 70745 plasmid pEco70745_6, complete sequence
1445	NZ_CP023342	Escherichia coli Nissle 1917 plasmid pMUT2, complete sequence
1446	NZ_CP023347	Escherichia coli strain ETEC-2265 plasmid unnamed1, complete sequence
1447	NZ_CP023348	Escherichia coli strain ETEC-2265 plasmid unnamed2, complete sequence
1448	NZ_CP023350	Escherichia coli strain ETEC-2264 plasmid unnamed1, complete sequence
1449	NZ_CP023351	Escherichia coli strain ETEC-2264 plasmid unnamed2, complete sequence
1450	NZ_CP023352	Escherichia coli strain ETEC-2264 plasmid unnamed3, complete sequence
1451	NZ_CP023354	Escherichia coli strain 746 plasmid p62, complete sequence
1452	NZ_CP023355	Escherichia coli strain 746 plasmid p72, complete sequence
1453	NZ_CP023356	Escherichia coli strain 746 plasmid p95, complete sequence
1454	NZ_CP023358	Escherichia coli strain 317 plasmid p100, complete sequence
1455	NZ_CP023360	Escherichia coli strain 1943 plasmid p54, complete sequence
1456	NZ_CP023361	Escherichia coli strain 1943 plasmid p80, complete sequence
1457	NZ_CP023362	Escherichia coli strain 1943 plasmid p85, complete sequence
1458	NZ_CP023363	Escherichia coli strain 144 plasmid 134q, complete sequence
1459	NZ_CP023365	Escherichia coli strain 144 plasmid p92, complete sequence
1460	NZ_CP023367	Escherichia coli strain 1428 plasmid p111, complete sequence
1461	NZ_CP023368	Escherichia coli strain 1428 plasmid p48, complete sequence
1462	NZ_CP023369	Escherichia coli strain 1428 plasmid p66, complete sequence
1463	NZ_CP023370	Escherichia coli strain 1428 plasmid p96, complete sequence
1464	NZ_CP023372	Escherichia coli strain 1283 plasmid p109, complete sequence
1465	NZ_CP023373	Escherichia coli strain 1283 plasmid p31, complete sequence
1466	NZ_CP023374	Escherichia coli strain 1283 plasmid p3, complete sequence
1467	NZ_CP023375	Escherichia coli strain 1283 plasmid p7, complete sequence
1468	NZ_CP023376	Escherichia coli strain 1283 plasmid p92, complete sequence
1469	NZ_CP023378	Escherichia coli strain 127 plasmid p123, complete sequence
1470	NZ_CP023379	Escherichia coli strain 127 plasmid p39, complete sequence
1471	NZ_CP023380	Escherichia coli strain 127 plasmid p43, complete sequence
1472	NZ_CP023381	Escherichia coli strain 127 plasmid p91, complete sequence
1473	NZ_CP023382	Escherichia coli strain 127 plasmid p95, complete sequence
1474	NZ_CP023384	Escherichia coli strain 1223 plasmid p147, complete sequence
1475	NZ_CP023385	Escherichia coli strain 1223 plasmid p87, complete sequence
1476	NZ_CP023387	Escherichia coli strain 1190 plasmid p86, complete sequence
1477	NZ_CP023389	Escherichia coli strain 1105 plasmid p74, complete sequence
1478	NZ_CP023530	Escherichia coli strain FDAARGOS_401 plasmid unnamed, complete sequence
1479	NZ_CP023532	Escherichia coli strain FDAARGOS_403 plasmid unnamed3, complete sequence
1480	NZ_CP023533	Escherichia coli strain FDAARGOS_403 plasmid unnamed2, complete sequence
1481	NZ_CP023534	Escherichia coli strain FDAARGOS_403 plasmid unnamed1, complete sequence
1482	NZ_CP023542	Escherichia coli O104:H21 str. CFSAN002236 strain ATCC BAA-178 plasmid pO104_H21, complete sequence
1483	NZ_CP023552	Escherichia coli strain FORC_043 plasmid pFORC43, complete sequence
1484	NZ_CP023674	Escherichia coli strain SMN013SH2 plasmid pO177A2, complete sequence
1485	NZ_CP023675	Escherichia coli strain SMN013SH2 plasmid pO177B2, complete sequence
1486	NZ_CP023732	Escherichia coli strain FORC 064 plasmid pFORC64.1, complete sequence
1487	NZ_CP023733	Escherichia coli strain FORC 064 plasmid pFORC64.2, complete sequence
1488	NZ_CP023734	Escherichia coli strain FORC 064 plasmid pFORC64.3, complete sequence
1489	NZ_CP023816	Escherichia coli strain IMT16316 plasmid pEcIMT16316, complete sequence
1490	NZ_CP023821	Escherichia coli strain 7/2 plasmid p7_2.1, complete sequence
1491	NZ_CP023822	Escherichia coli strain 7/2 plasmid p7_2.2, complete sequence
1492	NZ_CP023823	Escherichia coli strain 7/2 plasmid p7_2.3, complete sequence
1493	NZ_CP023824	Escherichia coli strain 7/2 plasmid p7_2.4, complete sequence
1494	NZ_CP023825	Escherichia coli strain 7/2 plasmid p7_2.5, complete sequence
1495	NZ_CP023827	Escherichia coli strain 4/4 plasmid p4_4.1, complete sequence
1496	NZ_CP023828	Escherichia coli strain 4/4 plasmid p4_4.2, complete sequence
1497	NZ_CP023829	Escherichia coli strain 4/4 plasmid p4_4.3, complete sequence
1498	NZ_CP023830	Escherichia coli strain 4/4 plasmid p4_4.4, complete sequence
1499	NZ_CP023831	Escherichia coli strain 4/4 plasmid p4_4.5, complete sequence
1500	NZ_CP023832	Escherichia coli strain 4/4 plasmid p4_4.6, complete sequence
1501	NZ_CP023833	Escherichia coli strain 4/4 plasmid p4_4.7, complete sequence
1502	NZ_CP023835	Escherichia coli strain 4/2-1 plasmid p4_2_1.1, complete sequence
1503	NZ_CP023836	Escherichia coli strain 4/2-1 plasmid p4_2_1.2, complete sequence
1504	NZ_CP023837	Escherichia coli strain 4/2-1 plasmid p4_2_1.3, complete sequence
1505	NZ_CP023838	Escherichia coli strain 4/2-1 plasmid p4_2_1.4, complete sequence
1506	NZ_CP023845	Escherichia coli strain 4/1-1 plasmid p4_1_1.1, complete sequence
1507	NZ_CP023846	Escherichia coli strain 4/1-1 plasmid p4_1_1.2, complete sequence
1508	NZ_CP023847	Escherichia coli strain 4/1-1 plasmid p4_1_1.3, complete sequence
1509	NZ_CP023848	Escherichia coli strain 4/1-1 plasmid p4_1_1.4, complete sequence
1510	NZ_CP023850	Escherichia coli strain 4/0 plasmid p4_0.1, complete sequence
1511	NZ_CP023851	Escherichia coli strain 4/0 plasmid p4_0.2, complete sequence
1512	NZ_CP023852	Escherichia coli strain 4/0 plasmid p4_0.3, complete sequence
1513	NZ_CP023854	Escherichia coli strain 2/0 plasmid p2_0.1, complete sequence
1514	NZ_CP023855	Escherichia coli strain 2/0 plasmid p2_0.2, complete sequence
1515	NZ_CP023856	Escherichia coli strain 2/0 plasmid p2_0.3, complete sequence
1516	NZ_CP023857	Escherichia coli strain 2/0 plasmid p2_0.4, complete sequence
1517	NZ_CP023858	Escherichia coli strain 2/0 plasmid p2_0.5, complete sequence
1518	NZ_CP023868	Escherichia coli strain FDAARGOS_434 plasmid unnamed map unlocalized
1519	NZ_CP023869	Escherichia coli strain FDAARGOS_434 plasmid unnamed map unlocalized
1520	NZ_CP023871	Escherichia coli strain FDAARGOS_434 plasmid unnamed1, complete sequence
1521	NZ_CP023872	Escherichia coli strain FDAARGOS_434 plasmid unnamed map unlocalized
1522	NZ_CP023895	Escherichia coli strain FDAARGOS_433 plasmid unnamed2, complete sequence
1523	NZ_CP023896	Escherichia coli strain FDAARGOS_433 plasmid unnamed3, complete sequence
1524	NZ_CP023897	Escherichia coli strain FDAARGOS_433 plasmid unnamed4, complete sequence
1525	NZ_CP023898	Escherichia coli strain FDAARGOS_433 plasmid unnamed7, complete sequence
1526	NZ_CP023900	Escherichia coli strain FDAARGOS_433 plasmid unnamed6, complete sequence
1527	NZ_CP023901	Escherichia coli strain FDAARGOS_433 plasmid unnamed10, complete sequence
1528	NZ_CP023902	Escherichia coli strain FDAARGOS_433 plasmid unnamed9, complete sequence
1529	NZ_CP023903	Escherichia coli strain FDAARGOS_433 plasmid unnamed1, complete sequence
1530	NZ_CP023904	Escherichia coli strain FDAARGOS_433 plasmid unnamed8, complete sequence
1531	NZ_CP023905	Escherichia coli strain FDAARGOS_433 plasmid unnamed5, complete sequence
1532	NZ_CP023957	Escherichia coli strain FDAARGOS_448 plasmid unnamed3, complete sequence
1533	NZ_CP023958	Escherichia coli strain FDAARGOS_448 plasmid unnamed4, complete sequence
1534	NZ_CP023959	Escherichia coli strain FDAARGOS_448 plasmid unnamed1, complete sequence
1535	NZ_CP023961	Escherichia coli strain FDAARGOS_448 plasmid unnamed2, complete sequence
1536	NZ_CP024053	Escherichia coli strain SMN197SH3 plasmid pO177C3, complete sequence
1537	NZ_CP024054	Escherichia coli strain SMN197SH3 plasmid pO177B3, complete sequence
1538	NZ_CP024055	Escherichia coli strain SMN197SH3 plasmid pO177A3, complete sequence
1539	NZ_CP024093	Escherichia coli strain UFU_EC98 plasmid pEc98_1, complete sequence
1540	NZ_CP024094	Escherichia coli strain UFU_EC98 plasmid pEc98_2, complete sequence
1541	NZ_CP024095	Escherichia coli strain UFU_EC98 plasmid pEc98_3
1542	NZ_CP024128	Escherichia coli strain 14EC001 plasmid p14EC001a, complete sequence
1543	NZ_CP024129	Escherichia coli strain 14EC001 plasmid p14EC001b, complete sequence
1544	NZ_CP024130	Escherichia coli strain 14EC001 plasmid p14EC001c, complete sequence
1545	NZ_CP024132	Escherichia coli strain 14EC007 plasmid p14EC007a, complete sequence
1546	NZ_CP024133	Escherichia coli strain 14EC007 plasmid p14EC007b, complete sequence
1547	NZ_CP024135	Escherichia coli strain 14EC017 plasmid p14EC017a, complete sequence
1548	NZ_CP024136	Escherichia coli strain 14EC017 plasmid p14EC017b, complete sequence
1549	NZ_CP024137	Escherichia coli strain 14EC017 plasmid p14EC017c, complete sequence
1550	NZ_CP024139	Escherichia coli strain 14EC020 plasmid p14EC020a, complete sequence
1551	NZ_CP024140	Escherichia coli strain 14EC020 plasmid p14EC020b, complete sequence
1552	NZ_CP024142	Escherichia coli strain 14EC029 plasmid p14EC029a, complete sequence
1553	NZ_CP024143	Escherichia coli strain 14EC029 plasmid p14EC029b, complete sequence
1554	NZ_CP024144	Escherichia coli strain 14EC029 plasmid p14EC029c, complete sequence
1555	NZ_CP024145	Escherichia coli strain 14EC029 plasmid p14EC029d, complete sequence
1556	NZ_CP024146	Escherichia coli strain 14EC029 plasmid p14EC029e, complete sequence
1557	NZ_CP024148	Escherichia coli strain 14EC033 plasmid p14EC033a, complete sequence
1558	NZ_CP024149	Escherichia coli strain 14EC033 plasmid p14EC033b, complete sequence
1559	NZ_CP024150	Escherichia coli strain 14EC033 plasmid p14EC033c, complete sequence
1560	NZ_CP024151	Escherichia coli strain 14EC033 plasmid p14EC033d, complete sequence
1561	NZ_CP024152	Escherichia coli strain 14EC033 plasmid p14EC033e, complete sequence
1562	NZ_CP024153	Escherichia coli strain 14EC033 plasmid p14EC033f, complete sequence
1563	NZ_CP024154	Escherichia coli strain 14EC033 plasmid p14EC033g, complete sequence
1564	NZ_CP024224	Escherichia coli O169:H41 strain 2014EL-1345-2 plasmid unnamed1
1565	NZ_CP024225	Escherichia coli O169:H41 strain 2014EL-1345-2 plasmid unnamed2
1566	NZ_CP024226	Escherichia coli O169:H41 strain 2014EL-1345-2 plasmid unnamed3
1567	NZ_CP024227	Escherichia coli O169:H41 strain 2014EL-1345-2 plasmid unnamed4, complete sequence
1568	NZ_CP024229	Escherichia coli O25:NM strain 2014EL-1343-2 plasmid unnamed1
1569	NZ_CP024230	Escherichia coli O25:NM strain 2014EL-1343-2 plasmid unnamed2
1570	NZ_CP024231	Escherichia coli O25:NM strain 2014EL-1343-2 plasmid unnamed3, complete sequence
1571	NZ_CP024233	Escherichia coli O6:H16 strain 2014EL-1346-6 plasmid unnamed1
1572	NZ_CP024234	Escherichia coli O6:H16 strain 2014EL-1346-6 plasmid unnamed2
1573	NZ_CP024235	Escherichia coli O6:H16 strain 2014EL-1346-6 plasmid unnamed3, complete sequence
1574	NZ_CP024236	Escherichia coli O6:H16 strain 2014EL-1346-6 plasmid unnamed4, complete sequence
1575	NZ_CP024237	Escherichia coli O6:H16 strain 2014EL-1346-6 plasmid unnamed5, complete sequence
1576	NZ_CP024241	Escherichia coli O114:H49 strain 90-9280 plasmid unnamed1
1577	NZ_CP024242	Escherichia coli O114:H49 strain 90-9280 plasmid unnamed2, complete sequence
1578	NZ_CP024244	Escherichia coli O128:H27 strain 90-9281 plasmid unnamed, complete sequence
1579	NZ_CP024246	Escherichia coli O27:H7 strain B4103-1 plasmid unnamed1
1580	NZ_CP024247	Escherichia coli O27:H7 strain B4103-1 plasmid unnamed2
1581	NZ_CP024248	Escherichia coli O27:H7 strain B4103-1 plasmid unnamed3, complete sequence
1582	NZ_CP024254	Escherichia coli strain ATCC 43886 plasmid unnamed1, complete sequence
1583	NZ_CP024255	Escherichia coli strain ATCC 43886 plasmid unnamed2, complete sequence
1584	NZ_CP024258	Escherichia coli O25:H16 strain F5505-C1 plasmid unnamed1, complete sequence
1585	NZ_CP024259	Escherichia coli O25:H16 strain F5505-C1 plasmid unnamed2, complete sequence
1586	NZ_CP024261	Escherichia coli strain F5656C1 plasmid unnamed1, complete sequence
1587	NZ_CP024262	Escherichia coli strain F5656C1 plasmid unnamed2, complete sequence
1588	NZ_CP024264	Escherichia coli O169:H41 strain F6326-C1 plasmid unnamed1
1589	NZ_CP024265	Escherichia coli O169:H41 strain F6326-C1 plasmid unnamed2, complete sequence
1590	NZ_CP024270	Escherichia coli strain F8111-1SC3 plasmid unnamed1
1591	NZ_CP024271	Escherichia coli strain F8111-1SC3 plasmid unnamed2
1592	NZ_CP024272	Escherichia coli strain F8111-1SC3 plasmid unnamed3, complete sequence
1593	NZ_CP024274	Escherichia coli strain F9792 plasmid unnamed, complete sequence
1594	NZ_CP024276	Escherichia coli O6:H16 strain M9682-C1 plasmid unnamed1
1595	NZ_CP024277	Escherichia coli O6:H16 strain M9682-C1 plasmid unnamed2, complete sequence
1596	NZ_CP024279	Escherichia coli strain ATCC 43896 plasmid unnamed1
1597	NZ_CP024280	Escherichia coli strain ATCC 43896 plasmid unnamed2
1598	NZ_CP024281	Escherichia coli strain ATCC 43896 plasmid unnamed3, complete sequence
1599	NZ_CP024290	Escherichia coli O178:H19 strain 2012C-4431 plasmid unnamed1, complete sequence
1600	NZ_CP024291	Escherichia coli O178:H19 strain 2012C-4431 plasmid unnamed2, complete sequence
1601	NZ_CP024292	Escherichia coli O178:H19 strain 2012C-4431 plasmid unnamed3, complete sequence
1602	NZ_CP024294	Escherichia coli strain 00-3279 plasmid unnamed1, complete sequence
1603	NZ_CP024295	Escherichia coli strain 00-3279 plasmid unnamed2, complete sequence
1604	NZ_CP024296	Escherichia coli strain 00-3279 plasmid unnamed3, complete sequence
1605	NZ_CP024297	Escherichia coli strain 90-9276 plasmid unnamed1
1606	NZ_CP024298	Escherichia coli strain 90-9276 plasmid unnamed2
1607	NZ_CP024480	Escherichia coli strain 2011C-4315 plasmid unnamed1, complete sequence
1608	NZ_CP024481	Escherichia coli strain 2011C-4315 plasmid unnamed2, complete sequence
1609	NZ_CP024615	Escherichia coli strain SMN152SH1 plasmid pO177C1, complete sequence
1610	NZ_CP024616	Escherichia coli strain SMN152SH1 plasmid pO177B1, complete sequence
1611	NZ_CP024617	Escherichia coli strain SMN152SH1 plasmid pO177A1, complete sequence
1612	NZ_CP024651	Escherichia coli strain BH100 substr. MG2014 plasmid pAp, complete sequence
1613	NZ_CP024652	Escherichia coli strain BH100 substr. MG2014 plasmid pBH100-1, complete sequence
1614	NZ_CP024660	Escherichia coli strain RM9872-C1 plasmid pRM9872-C1, complete sequence
1615	NZ_CP024662	Escherichia coli strain 90-9269 plasmid unnamed1, complete sequence
1616	NZ_CP024663	Escherichia coli strain 90-9269 plasmid unnamed2
1617	NZ_CP024664	Escherichia coli strain 90-9269 plasmid unnamed3, complete sequence
1618	NZ_CP024665	Escherichia coli strain 90-9269 plasmid unnamed4
1619	NZ_CP024666	Escherichia coli strain 90-9269 plasmid unnamed5
1620	NZ_CP024668	Escherichia coli strain F5176C6 plasmid unnamed1, complete sequence
1621	NZ_CP024669	Escherichia coli strain F5176C6 plasmid unnamed2, complete sequence
1622	NZ_CP024670	Escherichia coli strain F5176C6 plasmid unnamed3, complete sequence
1623	NZ_CP024671	Escherichia coli strain F5176C6 plasmid unnamed4
1624	NZ_CP024718	Escherichia coli strain LS4 plasmid p1LS4, complete sequence
1625	NZ_CP024719	Escherichia coli strain LS4 plasmid p2LS4, complete sequence
1626	NZ_CP024721	Escherichia coli isolate NQ3 plasmid p1NQ3, complete sequence
1627	NZ_CP024722	Escherichia coli isolate NQ3 plasmid p2NQ3, complete sequence
1628	NZ_CP024802	Escherichia coli strain AMA1167 plasmid pAMA1167-3, complete sequence
1629	NZ_CP024803	Escherichia coli strain AMA1167 plasmid pAMA1167-4, complete sequence
1630	NZ_CP024804	Escherichia coli strain AMA1167 plasmid pAMA1167-5, complete sequence
1631	NZ_CP024805	Escherichia coli strain AMA1167 plasmid pAMA1167-NDM-5, complete sequence
1632	NZ_CP024806	Escherichia coli strain AMA1167 plasmid pAMA1167-OXA-181, complete sequence
1633	NZ_CP024816	Escherichia coli strain CREC-629 plasmid pCREC-629_1, complete sequence
1634	NZ_CP024817	Escherichia coli strain CREC-629 plasmid pCREC-629_2, complete sequence
1635	NZ_CP024818	Escherichia coli strain CREC-629 plasmid pCREC-629_3, complete sequence
1636	NZ_CP024822	Escherichia coli strain CREC-591 plasmid pCREC-591_1, complete sequence
1637	NZ_CP024823	Escherichia coli strain CREC-591 plasmid pCREC-591_2, complete sequence
1638	NZ_CP024824	Escherichia coli strain CREC-591 plasmid pCREC-591_3, complete sequence
1639	NZ_CP024825	Escherichia coli strain CREC-591 plasmid pCREC-591_4, complete sequence
1640	NZ_CP024827	Escherichia coli strain CREC-544 plasmid pCREC-544_1, complete sequence
1641	NZ_CP024828	Escherichia coli strain CREC-544 plasmid pCREC-544_2, complete sequence
1642	NZ_CP024829	Escherichia coli strain CREC-544 plasmid pCREC-544_3, complete sequence
1643	NZ_CP024831	Escherichia coli strain CREC-532 plasmid pCREC-532_1, complete sequence
1644	NZ_CP024832	Escherichia coli strain CREC-532 plasmid pCREC-532_2, complete sequence
1645	NZ_CP024833	Escherichia coli strain CREC-532 plasmid pCREC-532_3, complete sequence
1646	NZ_CP024852	Escherichia coli strain AR_0006 plasmid tig00000164, complete sequence
1647	NZ_CP024853	Escherichia coli strain AR_0006 plasmid tig00000176, complete sequence
1648	NZ_CP024854	Escherichia coli strain AR_0006 plasmid tig00000311, complete sequence
1649	NZ_CP024856	Escherichia coli strain AR_0011 plasmid tig00001011_pilon, complete sequence
1650	NZ_CP024857	Escherichia coli strain AR_0011 plasmid tig00001069_pilon, complete sequence
1651	NZ_CP024858	Escherichia coli strain AR_0011 plasmid tig00013784_pilon, complete sequence
1652	NZ_CP024860	Escherichia coli strain AR_0014 plasmid unitig_1_pilon, complete sequence
1653	NZ_CP024861	Escherichia coli strain AR_0014 plasmid unitig_2_pilon, complete sequence
1654	NZ_CP024863	Escherichia coli strain AR_0015 plasmid unitig_1_pilon, complete sequence
1655	NZ_CP024864	Escherichia coli strain AR_0015 plasmid unitig_2_pilon, complete sequence
1656	NZ_CP024865	Escherichia coli strain AR_0015 plasmid unitig_3_pilon, complete sequence
1657	NZ_CP024887	Escherichia coli strain AR_0017 plasmid unitig_1_pilon, complete sequence
1658	NZ_CP024888	Escherichia coli strain AR_0019 plasmid tig00000138_pilon, complete sequence
1659	NZ_CP024975	Escherichia coli strain CV839-15 plasmid pCV839-15-p1, complete sequence
1660	NZ_CP024976	Escherichia coli strain CV839-15 plasmid pCV839-15-p2, complete sequence
1661	NZ_CP024977	Escherichia coli strain CV839-15 plasmid pCV839-15-p3, complete sequence
1662	NZ_CP024993	Escherichia coli O104:H4 strain LB226692 plasmid unnamed1
1663	NZ_CP024994	Escherichia coli O104:H4 strain LB226692 plasmid unnamed2, complete sequence
1664	NZ_CP025139	Escherichia coli strain BH100L substr. MG2017 plasmid pBH100alpha, complete sequence
1665	NZ_CP025252	Escherichia coli strain BH100 substr. MG2017 plasmid pApR, complete sequence
1666	NZ_CP025253	Escherichia coli strain BH100 substr. MG2017 plasmid pBH100-1, complete sequence
1667	NZ_CP025254	Escherichia coli strain BH100L substr. MG2014 plasmid pBH100alpha, complete sequence
1668	NZ_CP025329	Escherichia coli strain ExPEC XM plasmid unnamed
1669	NZ_CP025402	Escherichia coli strain MS8345 plasmid pMS8345A, complete sequence
1670	NZ_CP025403	Escherichia coli strain MS8345 plasmid pMS8345B, complete sequence
1671	NZ_CP025574	Escherichia coli strain E-1246 plasmid pE1246_1, complete sequence
1672	NZ_CP025575	Escherichia coli strain E-1246 plasmid pE1246_2, complete sequence
1673	NZ_CP025625	Escherichia coli strain SCEC020007 plasmid pBOKZ_020007, complete sequence
1674	NZ_CP025626	Escherichia coli strain SCEC020007 plasmid pNDM5_020007, complete sequence
1675	NZ_CP025708	Escherichia coli strain YDC107 plasmid pYDC107_184, complete sequence
1676	NZ_CP025709	Escherichia coli strain YDC107 plasmid pYDC107_85 map unlocalized
1677	NZ_CP025710	Escherichia coli strain YDC107 plasmid pYDC107_70, complete sequence
1678	NZ_CP025711	Escherichia coli strain YDC107 plasmid pYDC107_41, complete sequence
1679	NZ_CP025740	Escherichia coli strain Ec40 plasmid unnamed
1680	NZ_CP025751	Escherichia coli strain CV839-06 plasmid pCV839-06-p1, complete sequence
1681	NZ_CP025752	Escherichia coli strain CV839-06 plasmid pCV839-06-p2, complete sequence
1682	NZ_CP025841	Escherichia coli strain 214-4 plasmid p214_4_132, complete sequence
1683	NZ_CP025843	Escherichia coli strain 720632 plasmid p720632_7, complete sequence
1684	NZ_CP025844	Escherichia coli strain 720632 plasmid p720632_94, complete sequence
1685	NZ_CP025845	Escherichia coli strain 720632 plasmid p720632_72, complete sequence
1686	NZ_CP025846	Escherichia coli strain 720632 plasmid p720632_86, complete sequence
1687	NZ_CP025848	Escherichia coli strain 602354 plasmid p602354_148, complete sequence
1688	NZ_CP025850	Escherichia coli strain 600468 plasmid p600468_158, complete sequence
1689	NZ_CP025852	Escherichia coli strain 510016 plasmid p510016_29, complete sequence
1690	NZ_CP025853	Escherichia coli strain 510016 plasmid p510016_36, complete sequence
1691	NZ_CP025854	Escherichia coli strain 510016 plasmid p510016_80, complete sequence
1692	NZ_CP025855	Escherichia coli strain 510016 plasmid p510016_84, complete sequence
1693	NZ_CP025857	Escherichia coli strain 504838 plasmid p504838_108, complete sequence
1694	NZ_CP025858	Escherichia coli strain 504838 plasmid p504838_88, complete sequence
1695	NZ_CP025860	Escherichia coli strain 504239 plasmid p504239_101, complete sequence
1696	NZ_CP025861	Escherichia coli strain 504239 plasmid p504239_155, complete sequence
1697	NZ_CP025863	Escherichia coli strain 504237 plasmid p504237_142, complete sequence
1698	NZ_CP025864	Escherichia coli strain 504237 plasmid p504237_36, complete sequence
1699	NZ_CP025866	Escherichia coli strain 504211 plasmid p504211_78, complete sequence
1700	NZ_CP025867	Escherichia coli strain 504211 plasmid p504211_50, complete sequence
1701	NZ_CP025868	Escherichia coli strain 504211 plasmid p504211_100, complete sequence
1702	NZ_CP025870	Escherichia coli strain 503829 plasmid p503829_100, complete sequence
1703	NZ_CP025871	Escherichia coli strain 503829 plasmid p503829_52, complete sequence
1704	NZ_CP025872	Escherichia coli strain 503829 plasmid p503829_77, complete sequence
1705	NZ_CP025882	Escherichia coli strain 503440 plasmid p503440_52, complete sequence
1706	NZ_CP025883	Escherichia coli strain 503440 plasmid p503440_100, complete sequence
1707	NZ_CP025884	Escherichia coli strain 503440 plasmid p503440_78, complete sequence
1708	NZ_CP025885	Escherichia coli strain 503440 plasmid p503440_68, complete sequence
1709	NZ_CP025893	Escherichia coli strain 503025 plasmid p503025_105, complete sequence
1710	NZ_CP025894	Escherichia coli strain 503025 plasmid p503025_100, complete sequence
1711	NZ_CP025895	Escherichia coli strain 503025 plasmid p503025_52, complete sequence
1712	NZ_CP025904	Escherichia coli strain 300709 plasmid p300709_97, complete sequence
1713	NZ_CP025905	Escherichia coli strain 300709 plasmid p300709_60, complete sequence
1714	NZ_CP025911	Escherichia coli strain 204446 plasmid p204446_146, complete sequence
1715	NZ_CP025912	Escherichia coli strain 204446 plasmid p204446_92, complete sequence
1716	NZ_CP025914	Escherichia coli strain 203740 plasmid p203740_80, complete sequence
1717	NZ_CP025915	Escherichia coli strain 203740 plasmid p203740_35, complete sequence
1718	NZ_CP025917	Escherichia coli strain 120899 plasmid p120899_146, complete sequence
1719	NZ_CP025918	Escherichia coli strain 120899 plasmid p120899_76, complete sequence
1720	NZ_CP025919	Escherichia coli strain 120899 plasmid p120899_50, complete sequence
1721	NZ_CP025921	Escherichia coli strain 103605 plasmid p103605_146, complete sequence
1722	NZ_CP025922	Escherichia coli strain 103605 plasmid p103605_83, complete sequence
1723	NZ_CP025944	Escherichia coli strain SCEC020023 plasmid pOXA10_020023, complete sequence
1724	NZ_CP025945	Escherichia coli strain SCEC020023 plasmid p1_020023, complete sequence
1725	NZ_CP025946	Escherichia coli strain SCEC020023 plasmid p2_020023, complete sequence
1726	NZ_CP025947	Escherichia coli strain SCEC020023 plasmid p3_020023, complete sequence
1727	NZ_CP025948	Escherichia coli strain SCEC020023 plasmid pNDM21_020023, complete sequence
1728	NZ_CP025949	Escherichia coli strain SCEC020023 plasmid pCTXM55_020023, complete sequence
1729	NZ_CP026200	Escherichia coli strain ECONIH6 plasmid pECO-6dfa, complete sequence
1730	NZ_CP026201	Escherichia coli strain ECONIH6 plasmid pNDM-d2e9, complete sequence
1731	NZ_CP026203	Escherichia coli strain ECONIH5 plasmid pECO-a7e8, complete sequence
1732	NZ_CP026204	Escherichia coli strain ECONIH5 plasmid pKPC-bca9, complete sequence
1733	NZ_CP026205	Escherichia coli strain ECONIH5 plasmid pKPC-e3ee, complete sequence
1734	NZ_CP026206	Escherichia coli strain ECONIH5 plasmid pECO-cbb3, complete sequence
1735	NZ_CP026207	Escherichia coli strain ECONIH5 plasmid pECO-dc1b, complete sequence
1736	NZ_CP026208	Escherichia coli strain ECONIH5 plasmid pECO-109b, complete sequence
1737	NZ_CP026209	Escherichia coli strain ECONIH5 plasmid unnamed, complete sequence
1738	NZ_CP026400	Escherichia coli strain ECONIH4 plasmid pECO-5e72, complete sequence
1739	NZ_CP026401	Escherichia coli strain ECONIH4 plasmid pKPC-b33e, complete sequence
1740	NZ_CP026402	Escherichia coli strain ECONIH4 plasmid pECO-e618, complete sequence
1741	NZ_CP026403	Escherichia coli strain ECONIH4 plasmid pECO-816c, complete sequence
1742	NZ_CP026404	Escherichia coli strain ECONIH4 plasmid pECO-6357, complete sequence
1743	NZ_CP026405	Escherichia coli strain ECONIH4 plasmid pECO-c85f, complete sequence
1744	NZ_CP026474	Escherichia coli strain KBN10P04869 plasmid pKBN10P04869A, complete sequence
1745	NZ_CP026475	Escherichia coli strain KBN10P04869 plasmid pKBN10P04869B, complete sequence
1746	NZ_CP026476	Escherichia coli strain KBN10P04869 plasmid pKBN10P04869C, complete sequence
1747	NZ_CP026492	Escherichia coli strain HS13-1 plasmid pHS13-1-IncHI2, complete sequence
1748	NZ_CP026493	Escherichia coli strain HS13-1 plasmid pHS13-1-Col, complete sequence
1749	NZ_CP026494	Escherichia coli strain HS13-1 plasmid pHS13-1-IncF, complete sequence
1750	NZ_CP026572	Escherichia coli strain WCHEC005237 plasmid p1_005237, complete sequence
1751	NZ_CP026573	Escherichia coli strain WCHEC005237 plasmid p2_005237, complete sequence
1752	NZ_CP026574	Escherichia coli strain WCHEC005237 plasmid p3_005237, complete sequence
1753	NZ_CP026575	Escherichia coli strain WCHEC005237 plasmid p4_005237, complete sequence
1754	NZ_CP026576	Escherichia coli strain WCHEC005237 plasmid pCTX-M-55_005237, complete sequence
1755	NZ_CP026577	Escherichia coli strain WCHEC005237 plasmid pNDM5_005237, complete sequence
1756	NZ_CP026578	Escherichia coli strain WCHEC005237 plasmid pQnrS1_005237, complete sequence
1757	NZ_CP026579	Escherichia coli strain WCHEC005237 plasmid pRmtB1_005237, complete sequence
1758	NZ_CP026724	Escherichia coli strain 266917_2 plasmid p266917_2_01, complete sequence
1759	NZ_CP026725	Escherichia coli strain 266917_2 plasmid p266917_2_02, complete sequence
1760	NZ_CP026726	Escherichia coli strain 266917_2 plasmid p266917_2_03, complete sequence
1761	NZ_CP026727	Escherichia coli strain 266917_2 plasmid p266917_2_04, complete sequence
1762	NZ_CP026728	Escherichia coli strain 266917_2 plasmid p266917_2_05, complete sequence
1763	NZ_CP026754	Escherichia coli strain AR_0077 plasmid tig00000042_pilon, complete sequence
1764	NZ_CP026854	Escherichia coli strain MS7163 plasmid pMS7163A, complete sequence
1765	NZ_CP026855	Escherichia coli strain MS7163 plasmid pMS7163B, complete sequence
1766	NZ_CP026930	Escherichia coli strain CFS3246 plasmid pCFS3246-1, complete sequence
1767	NZ_CP026931	Escherichia coli strain CFS3246 plasmid pCFS3246-2, complete sequence
1768	NZ_CP026933	Escherichia coli strain CFS3273 plasmid pCFS3273-1, complete sequence
1769	NZ_CP026934	Escherichia coli strain CFS3273 plasmid pCFS3273-2, complete sequence
1770	NZ_CP026936	Escherichia coli strain CFS3292 plasmid pCFS3292-1, complete sequence
1771	NZ_CP026937	Escherichia coli strain CFS3292 plasmid pCFS3292-2, complete sequence
1772	NZ_CP026938	Escherichia coli strain CFS3292 plasmid pCFS3292-3, complete sequence
1773	NZ_CP026940	Escherichia coli strain CFS3313 plasmid pCFS3313-1, complete sequence
1774	NZ_CP026941	Escherichia coli strain CFS3313 plasmid pCFS3313-2, complete sequence
1775	NZ_CP026942	Escherichia coli strain CFS3313 plasmid pCFS3313-3, complete sequence
1776	NZ_CP027106	Escherichia coli strain RM14721 plasmid pRM14721, complete sequence
1777	NZ_CP027119	Escherichia coli strain 26561 plasmid unnamed1, complete sequence
1778	NZ_CP027120	Escherichia coli strain 26561 plasmid unnamed2, complete sequence
1779	NZ_CP027125	Escherichia coli strain AR_0374 plasmid unnamed3
1780	NZ_CP027127	Escherichia coli strain AR_0374 plasmid unnamed2
1781	NZ_CP027128	Escherichia coli strain AR_0374 plasmid unnamed1, complete sequence
1782	NZ_CP027129	Escherichia coli strain AR_0372 plasmid unnamed5
1783	NZ_CP027130	Escherichia coli strain AR_0372 plasmid unnamed1, complete sequence
1784	NZ_CP027131	Escherichia coli strain AR_0372 plasmid unnamed3, complete sequence
1785	NZ_CP027132	Escherichia coli strain AR_0372 plasmid unnamed2, complete sequence
1786	NZ_CP027133	Escherichia coli strain AR_0372 plasmid unnamed4
1787	NZ_CP027135	Escherichia coli strain AR_0369 plasmid unnamed3
1788	NZ_CP027136	Escherichia coli strain AR_0369 plasmid unnamed4
1789	NZ_CP027137	Escherichia coli strain AR_0369 plasmid unnamed1, complete sequence
1790	NZ_CP027138	Escherichia coli strain AR_0369 plasmid unnamed2
1791	NZ_CP027139	Escherichia coli strain AR_0369 plasmid unnamed5
1792	NZ_CP027199	Escherichia coli strain WCHEC025943 plasmid p1_025943, complete sequence
1793	NZ_CP027200	Escherichia coli strain WCHEC025943 plasmid p2_025943, complete sequence
1794	NZ_CP027201	Escherichia coli strain WCHEC025943 plasmid p3_025943, complete sequence
1795	NZ_CP027202	Escherichia coli strain WCHEC025943 plasmid pMCR1_025943, complete sequence
1796	NZ_CP027203	Escherichia coli strain WCHEC025943 plasmid pMCR3_025943, complete sequence
1797	NZ_CP027204	Escherichia coli strain WCHEC025943 plasmid pNDM5_025943, complete sequence
1798	NZ_CP027220	Escherichia coli strain 2015C-3163 plasmid unnamed, complete sequence
1799	NZ_CP027222	Escherichia coli strain 2015C-3101 plasmid unnamed1, complete sequence
1800	NZ_CP027223	Escherichia coli strain 2015C-3101 plasmid unnamed2
1801	NZ_CP027256	Escherichia coli strain EC11 plasmid unnamed1, complete sequence
1802	NZ_CP027257	Escherichia coli strain EC11 plasmid unnamed2, complete sequence
1803	NZ_CP027258	Escherichia coli strain EC11 plasmid unnamed3, complete sequence
1804	NZ_CP027259	Escherichia coli strain EC11 plasmid unnamed4, complete sequence
1805	NZ_CP027308	Escherichia coli strain 2015C-3108 plasmid unnamed1
1806	NZ_CP027309	Escherichia coli strain 2015C-3108 plasmid unnamed2, complete sequence
1807	NZ_CP027311	Escherichia coli strain 2014C-4135 plasmid unnamed, complete sequence
1808	NZ_CP027318	Escherichia coli strain 2015C-3107 plasmid unnamed, complete sequence
1809	NZ_CP027324	Escherichia coli strain 2013C-3033 plasmid unnamed, complete sequence
1810	NZ_CP027326	Escherichia coli strain 2013C-4830 plasmid unnamed1, complete sequence
1811	NZ_CP027327	Escherichia coli strain 2013C-4830 plasmid unnamed2, complete sequence
1812	NZ_CP027329	Escherichia coli strain 2014C-3741 plasmid unnamed1
1813	NZ_CP027330	Escherichia coli strain 2014C-3741 plasmid unnamed2
1814	NZ_CP027332	Escherichia coli strain 2013C-3277 plasmid unnamed1
1815	NZ_CP027333	Escherichia coli strain 2013C-3277 plasmid unnamed2
1816	NZ_CP027334	Escherichia coli strain 2013C-3277 plasmid unnamed3
1817	NZ_CP027336	Escherichia coli strain 2014C-3716 plasmid unnamed1
1818	NZ_CP027337	Escherichia coli strain 2014C-3716 plasmid unnamed2
1819	NZ_CP027339	Escherichia coli strain 2014C-3051 plasmid unnamed, complete sequence
1820	NZ_CP027341	Escherichia coli strain 2015C-3121 plasmid unnamed
1821	NZ_CP027343	Escherichia coli strain 2014C-4587 plasmid unnamed, complete sequence
1822	NZ_CP027348	Escherichia coli strain 2013C-4361 plasmid unnamed
1823	NZ_CP027350	Escherichia coli strain 2014C-3655 plasmid unnamed
1824	NZ_CP027353	Escherichia coli strain 2012C-4606 plasmid unnamed1
1825	NZ_CP027354	Escherichia coli strain 2012C-4606 plasmid unnamed2
1826	NZ_CP027356	Escherichia coli strain 2013C-4991 plasmid unnamed1
1827	NZ_CP027357	Escherichia coli strain 2013C-4991 plasmid unnamed2
1828	NZ_CP027358	Escherichia coli strain 2013C-4991 plasmid unnamed3, complete sequence
1829	NZ_CP027364	Escherichia coli strain 88-3001 plasmid unnamed, complete sequence
1830	NZ_CP027367	Escherichia coli strain 89-3156 plasmid unnamed, complete sequence
1831	NZ_CP027369	Escherichia coli strain 2014C-3307 plasmid unnamed1, complete sequence
1832	NZ_CP027370	Escherichia coli strain 2014C-3307 plasmid unnamed2
1833	NZ_CP027372	Escherichia coli strain 2015C-3905 plasmid unnamed
1834	NZ_CP027374	Escherichia coli strain 05-3629 plasmid unnamed1, complete sequence
1835	NZ_CP027375	Escherichia coli strain 05-3629 plasmid unnamed2, complete sequence
1836	NZ_CP027381	Escherichia coli strain 2013C-3250 plasmid unnamed1
1837	NZ_CP027382	Escherichia coli strain 2013C-3250 plasmid unnamed2
1838	NZ_CP027383	Escherichia coli strain 2013C-3250 plasmid unnamed3
1839	NZ_CP027384	Escherichia coli strain 2013C-3250 plasmid unnamed4
1840	NZ_CP027385	Escherichia coli strain 2013C-3250 plasmid unnamed5, complete sequence
1841	NZ_CP027386	Escherichia coli strain 2014C-3057 plasmid unnamed
1842	NZ_CP027389	Escherichia coli strain 2011C-4251 plasmid unnamed
1843	NZ_CP027391	Escherichia coli strain 2015C-4944 plasmid unnamed, complete sequence
1844	NZ_CP027392	Escherichia coli O104:H4 strain FDAARGOS_349 plasmid unnamed2, complete sequence
1845	NZ_CP027393	Escherichia coli O104:H4 strain FDAARGOS_349 plasmid unnamed4
1846	NZ_CP027395	Escherichia coli O104:H4 strain FDAARGOS_349 plasmid unnamed1
1847	NZ_CP027396	Escherichia coli O104:H4 strain FDAARGOS_349 plasmid unnamed3
1848	NZ_CP027436	Escherichia coli strain 2014C-3599 plasmid unnamed, complete sequence
1849	NZ_CP027438	Escherichia coli strain 2012C-4221 plasmid unnamed1, complete sequence
1850	NZ_CP027439	Escherichia coli strain 2012C-4221 plasmid unnamed2, complete sequence
1851	NZ_CP027441	Escherichia coli strain 2012C-4502 plasmid unnamed, complete sequence
1852	NZ_CP027443	Escherichia coli strain 2013C-3252 plasmid unnamed1, complete sequence
1853	NZ_CP027444	Escherichia coli strain 2013C-3252 plasmid unnamed2, complete sequence
1854	NZ_CP027446	Escherichia coli strain 2013C-3492 plasmid unnamed, complete sequence
1855	NZ_CP027448	Escherichia coli strain 2014C-3075 plasmid unnamed, complete sequence
1856	NZ_CP027450	Escherichia coli strain 2014C-3097 plasmid unnamed1, complete sequence
1857	NZ_CP027451	Escherichia coli strain 2014C-3097 plasmid unnamed2, complete sequence
1858	NZ_CP027453	Escherichia coli strain 2014C-3338 plasmid unnamed, complete sequence
1859	NZ_CP027455	Escherichia coli strain 2014C-4423 plasmid unnamed1, complete sequence
1860	NZ_CP027456	Escherichia coli strain 2014C-4423 plasmid unnamed2, complete sequence
1861	NZ_CP027458	Escherichia coli strain 88-3493 plasmid unnamed, complete sequence
1862	NZ_CP027460	Escherichia coli strain 90-3040 plasmid unnamed, complete sequence
1863	NZ_CP027463	Escherichia coli isolate 07-4299 plasmid unnamed
1864	NZ_CP027473	Escherichia coli strain 2014C-3050 plasmid unnamed
1865	NZ_CP027521	Escherichia coli strain 89-3506 plasmid unnamed1
1866	NZ_CP027522	Escherichia coli strain 89-3506 plasmid unnamed2
1867	NZ_CP027535	Escherichia coli strain AR_0081 plasmid unnamed1, complete sequence
1868	NZ_CP027536	Escherichia coli strain AR_0081 plasmid unnamed3, complete sequence
1869	NZ_CP027537	Escherichia coli strain AR_0081 plasmid unnamed2, complete sequence
1870	NZ_CP027545	Escherichia coli strain 2013C-3264 plasmid unnamed, complete sequence
1871	NZ_CP027547	Escherichia coli strain 2013C-4187 plasmid unnamed, complete sequence
1872	NZ_CP027549	Escherichia coli strain 2014C-3061 plasmid unnamed, complete sequence
1873	NZ_CP027551	Escherichia coli strain 2015C-4136CT1 plasmid unnamed, complete sequence
1874	NZ_CP027553	Escherichia coli strain 2015C-4498 plasmid unnamed, complete sequence
1875	NZ_CP027554	Escherichia coli strain 2013C-3513 plasmid unnamed1
1876	NZ_CP027556	Escherichia coli strain 2013C-3513 plasmid unnamed2
1877	NZ_CP027571	Escherichia coli strain 2013C-3996 plasmid unnamed
1878	NZ_CP027574	Escherichia coli strain 2013C-4081 plasmid unnamed1, complete sequence
1879	NZ_CP027575	Escherichia coli strain 2013C-4081 plasmid unnamed2
1880	NZ_CP027576	Escherichia coli strain 2013C-4081 plasmid unnamed3, complete sequence
1881	NZ_CP027578	Escherichia coli strain 2013C-4225 plasmid unnamed
1882	NZ_CP027580	Escherichia coli strain 2013C-4282 plasmid unnamed1
1883	NZ_CP027581	Escherichia coli strain 2013C-4282 plasmid unnamed2, complete sequence
1884	NZ_CP027583	Escherichia coli strain 2013C-4538 plasmid unnamed
1885	NZ_CP027585	Escherichia coli strain 00-3076 plasmid unnamed, complete sequence
1886	NZ_CP027588	Escherichia coli strain 2013C-4974 plasmid unnamed
1887	NZ_CP027589	Escherichia coli strain 2014C-3011 plasmid unnamed1
1888	NZ_CP027590	Escherichia coli strain 2014C-3011 plasmid unnamed2
1889	NZ_CP027592	Escherichia coli strain 2014C-3011 plasmid unnamed3
1890	NZ_CP027594	Escherichia coli strain 2013C-3304 plasmid unnamed1
1891	NZ_CP027595	Escherichia coli strain 2013C-3304 plasmid unnamed2
1892	NZ_CP027596	Escherichia coli strain 2013C-3304 plasmid unnamed3, complete sequence
1893	NZ_CP027598	Escherichia coli strain 86-3153 plasmid unnamed
1894	NZ_CP027600	Escherichia coli strain 97-3250 plasmid unnamed1, complete sequence
1895	NZ_CP027601	Escherichia coli strain 97-3250 plasmid unnamed2
1896	NZ_CP027703	Escherichia coli strain 675SK2 plasmid p675SK2_B, complete sequence
1897	NZ_CP027767	Escherichia coli strain 2013C-3342 plasmid unnamed, complete sequence
1898	NZ_CP028111	Escherichia coli O121 str. RM8352 plasmid pRM8352, complete sequence
1899	NZ_CP028113	Escherichia coli O103 str. RM8385 plasmid pRM8385-1, complete sequence
1900	NZ_CP028114	Escherichia coli O103 str. RM8385 plasmid pRM8385-2, complete sequence
1901	NZ_CP028115	Escherichia coli O26 str. RM8426 plasmid pRM8426, complete sequence
1902	NZ_CP028118	Escherichia coli O111 str. RM9322 plasmid pRM9322-1, complete sequence
1903	NZ_CP028119	Escherichia coli O111 str. RM9322 plasmid pRM9322-2, complete sequence
1904	NZ_CP028120	Escherichia coli O43 str. RM10042 plasmid pRM10042-1, complete sequence
1905	NZ_CP028121	Escherichia coli O43 str. RM10042 plasmid pRM10042-2, complete sequence
1906	NZ_CP028123	Escherichia coli O43 str. RM10042 plasmid pRM10042-3, complete sequence
1907	NZ_CP028124	Escherichia coli O26 str. RM10386 plasmid pRM10386-2, complete sequence
1908	NZ_CP028125	Escherichia coli O26 str. RM10386 plasmid pRM10386-1, complete sequence
1909	NZ_CP028167	Escherichia coli strain CFSAN064036 plasmid pGMI17-004_2, complete sequence
1910	NZ_CP028168	Escherichia coli strain CFSAN064036 plasmid pGMI17-004_1, complete sequence
1911	NZ_CP028193	Escherichia coli strain CFSAN018748 plasmid pGMI14-004_2, complete sequence
1912	NZ_CP028194	Escherichia coli strain CFSAN018748 plasmid pGMI14-004_3, complete sequence
1913	NZ_CP028195	Escherichia coli strain CFSAN018748 plasmid pGMI14-004_1, complete sequence
1914	NZ_CP028321	Escherichia coli O18:H1 strain CFSAN067215 plasmid p0.1229_1, complete sequence
1915	NZ_CP028322	Escherichia coli O18:H1 strain CFSAN067215 plasmid p0.1229_2, complete sequence
1916	NZ_CP028323	Escherichia coli O18:H1 strain CFSAN067215 plasmid p0.1229_3, complete sequence
1917	NZ_CP028380	Escherichia coli O145 str. RM9872 plasmid pRM9872-1, complete sequence
1918	NZ_CP028382	Escherichia coli strain RM10466 plasmid pRM10466-1, complete sequence
1919	NZ_CP028383	Escherichia coli strain RM10466 plasmid pRM10466-2, complete sequence
1920	NZ_CP028430	Escherichia coli strain RM9131 plasmid pRM9131-1, complete sequence
1921	NZ_CP028431	Escherichia coli strain RM9131 plasmid pRM9131-2, complete sequence
1922	NZ_CP028433	Escherichia coli strain RM9975 plasmid pRM9975-1, complete sequence
1923	NZ_CP028434	Escherichia coli strain RM9975 plasmid pRM9975-2, complete sequence
1924	NZ_CP028466	Escherichia coli strain WCHEC050613 plasmid p3_050613, complete sequence
1925	NZ_CP028467	Escherichia coli strain WCHEC050613 plasmid p4_050613, complete sequence
1926	NZ_CP028484	Escherichia coli strain E41-1 plasmid p1, complete sequence
1927	NZ_CP028485	Escherichia coli strain E41-1 plasmid p2, complete sequence
1928	NZ_CP028486	Escherichia coli strain E41-1 plasmid p3, complete sequence
1929	NZ_CP028575	Escherichia coli strain WCHEC005784 plasmid p1_005784, complete sequence
1930	NZ_CP028576	Escherichia coli strain WCHEC005784 plasmid pCTXM15_005784, complete sequence
1931	NZ_CP028577	Escherichia coli strain WCHEC005784 plasmid pNDM5_005784, complete sequence
1932	NZ_CP028585	Escherichia coli strain WCHEC4533 plasmid p1_000533, complete sequence
1933	NZ_CP028586	Escherichia coli strain WCHEC4533 plasmid p2_000533, complete sequence
1934	NZ_CP028587	Escherichia coli strain WCHEC4533 plasmid pCTXM15_000533, complete sequence
1935	NZ_CP028588	Escherichia coli strain WCHEC4533 plasmid pNDM4_000533, complete sequence
1936	NZ_CP028591	Escherichia coli O157:H- strain 3072/96 plasmid pSFO157
1937	NZ_CP028593	Escherichia coli strain 150 plasmid pTA150-3, complete sequence
1938	NZ_CP028594	Escherichia coli strain 150 plasmid pTA150-2, complete sequence
1939	NZ_CP028595	Escherichia coli strain 150 plasmid pTA150, complete sequence
1940	NZ_CP028597	Escherichia coli strain 149 plasmid pTA149, complete sequence
1941	NZ_CP028599	Escherichia coli strain 148 plasmid pTA148, complete sequence
1942	NZ_CP028601	Escherichia coli strain 147 plasmid pTA147-2, complete sequence
1943	NZ_CP028602	Escherichia coli strain 147 plasmid pTA147, complete sequence
1944	NZ_CP028604	Escherichia coli strain 144 plasmid pTA144-3, complete sequence
1945	NZ_CP028605	Escherichia coli strain 144 plasmid pTA144-2, complete sequence
1946	NZ_CP028606	Escherichia coli strain 144 plasmid pTA144, complete sequence
1947	NZ_CP028608	Escherichia coli strain 143 plasmid pTA143, complete sequence
1948	NZ_CP028610	Escherichia coli strain 142 plasmid pTA142-3, complete sequence
1949	NZ_CP028611	Escherichia coli strain 142 plasmid pTA142-2, complete sequence
1950	NZ_CP028612	Escherichia coli strain 142 plasmid pTA142, complete sequence
1951	NZ_CP028613	Escherichia coli strain 142 plasmid pTA142-4
1952	NZ_CP028615	Escherichia coli strain 141 plasmid pTA141-2, complete sequence
1953	NZ_CP028616	Escherichia coli strain 141 plasmid pTA141, complete sequence
1954	NZ_CP028618	Escherichia coli strain 140 plasmid pTA140-2, complete sequence
1955	NZ_CP028619	Escherichia coli strain 140 plasmid pTA140, complete sequence
1956	NZ_CP028621	Escherichia coli strain 139 plasmid pTA139-2, complete sequence
1957	NZ_CP028622	Escherichia coli strain 139 plasmid pTA139, complete sequence
1958	NZ_CP028624	Escherichia coli strain 138 plasmid pTA138-2, complete sequence
1959	NZ_CP028625	Escherichia coli strain 138 plasmid pTA138, complete sequence
1960	NZ_CP028627	Escherichia coli strain 137 plasmid pTA137-2, complete sequence
1961	NZ_CP028628	Escherichia coli strain 137 plasmid pTA137, complete sequence
1962	NZ_CP028630	Escherichia coli strain 136 plasmid pTA136-2, complete sequence
1963	NZ_CP028631	Escherichia coli strain 136 plasmid pTA136, complete sequence
1964	NZ_CP028633	Escherichia coli strain 135 plasmid pTA135-2, complete sequence
1965	NZ_CP028634	Escherichia coli strain 135 plasmid pTA135, complete sequence
1966	NZ_CP028636	Escherichia coli strain 134 plasmid pTA134-2, complete sequence
1967	NZ_CP028637	Escherichia coli strain 134 plasmid pTA134, complete sequence
1968	NZ_CP028639	Escherichia coli strain 133 plasmid pTA133-2, complete sequence
1969	NZ_CP028640	Escherichia coli strain 133 plasmid pTA133, complete sequence
1970	NZ_CP028642	Escherichia coli strain 132 plasmid pTA132-2, complete sequence
1971	NZ_CP028643	Escherichia coli strain 132 plasmid pTA132, complete sequence
1972	NZ_CP028645	Escherichia coli strain 131 plasmid pTA131-2, complete sequence
1973	NZ_CP028646	Escherichia coli strain 131 plasmid pTA131, complete sequence
1974	NZ_CP028648	Escherichia coli strain 130 plasmid pTA130-2, complete sequence
1975	NZ_CP028649	Escherichia coli strain 130 plasmid pTA130, complete sequence
1976	NZ_CP028651	Escherichia coli strain 124 plasmid pTA124, complete sequence
1977	NZ_CP028653	Escherichia coli strain 123 plasmid pTA123, complete sequence
1978	NZ_CP028655	Escherichia coli strain 122 plasmid pTA122, complete sequence
1979	NZ_CP028657	Escherichia coli strain 121 plasmid pTA121-2, complete sequence
1980	NZ_CP028658	Escherichia coli strain 121 plasmid pTA121, complete sequence
1981	NZ_CP028660	Escherichia coli strain 120 plasmid pTA120-2, complete sequence
1982	NZ_CP028661	Escherichia coli strain 120 plasmid pTA120, complete sequence
1983	NZ_CP028663	Escherichia coli strain 119 plasmid pTA118-2, complete sequence
1984	NZ_CP028664	Escherichia coli strain 119 plasmid pTA118, complete sequence
1985	NZ_CP028666	Escherichia coli strain 118 plasmid pTA118-2, complete sequence
1986	NZ_CP028667	Escherichia coli strain 118 plasmid pTA118, complete sequence
1987	NZ_CP028669	Escherichia coli strain 117 plasmid pTA117-2, complete sequence
1988	NZ_CP028670	Escherichia coli strain 117 plasmid pTA117, complete sequence
1989	NZ_CP028672	Escherichia coli strain 116 plasmid pTA116-2, complete sequence
1990	NZ_CP028673	Escherichia coli strain 116 plasmid pTA116, complete sequence
1991	NZ_CP028675	Escherichia coli strain 115 plasmid pTA115-2, complete sequence
1992	NZ_CP028676	Escherichia coli strain 115 plasmid pTA115, complete sequence
1993	NZ_CP028678	Escherichia coli strain 114 plasmid pTA114-2, complete sequence
1994	NZ_CP028679	Escherichia coli strain 114 plasmid pTA114, complete sequence
1995	NZ_CP028681	Escherichia coli strain 113 plasmid pTA113-2, complete sequence
1996	NZ_CP028682	Escherichia coli strain 113 plasmid pTA113, complete sequence
1997	NZ_CP028684	Escherichia coli strain 112 plasmid pTA112, complete sequence
1998	NZ_CP028686	Escherichia coli strain 111 plasmid pTA111, complete sequence
1999	NZ_CP028688	Escherichia coli strain 110 plasmid pTA110-2, complete sequence
[truncated: 4,055 more rows]
