# Supplementary material for: Genetic Diversity and Characteristics of blaNDM-Positive Plasmids in Escherichia coli
Source: Front Microbiol. 2021 Nov 16;12:729952. doi: 10.3389/fmicb.2021.729952 (PMC8636099; doi:10.3389/fmicb.2021.729952)
Supplement: Supplementary file 5 [file Table_3.xlsx]

## Sheet: Sheet1
Plasmids	Host strain	Clades	isolation_source	host	Location	country	collected_by	Notes
NZ_CP059006.1	NZ_CP059003.1	Clade I	blood	Homo sapiens	China	China: Yueqing	Wei Zheng
NZ_CP024825.1	NZ_CP024821.1	Clade I	Peritoneal fluid	Homo sapiens	Korea	South Korea: Incheon	KCDC
NZ_CP020512.1	NZ_CP020509.1	Clade I	abdominal	Homo sapiens	USA	USA:Boston	Xiaomin Zhao
NZ_CP051221.1	NZ_CP051219.1	Clade I	feces from pig	swine	China	China:Sichuan
NZ_CP024818.1	NZ_CP024815.1	Clade I	urine	Homo sapiens	Korea	South Korea: Jeonnam	KCDC
NZ_CP031138.1	NZ_CP031134.1	Clade I	biological fluid-human	Homo sapiens	UK	United Kingdom	GMI
NZ_CP032424.1	NZ_CP032426.1	Clade I		Homo sapiens	China	China: Sichuan		Center of Infectious Diseases, West China Hospital, Sichuan University
NZ_CP024828.1	NZ_CP024826.1	Clade I	Rectal swab	Homo sapiens	Korea	South Korea: Incheon	KCDC
NZ_AP023202.1	NZ_AP023197.1	Clade I	human stool	Homo sapiens	Japan	Japan:Tokyo, Meguro-ku
NZ_AP023194.1	NZ_AP023190.1	Clade I	human scar swab	Homo sapiens	Japan	Japan:Tokyo, Meguro-ku
NZ_CP032889.1	NZ_CP032892.1	Clade I		Homo sapiens	China	China: Sichuan		Center of Infectious Diseases, West China Hospital, Sichuan University
NZ_CP029245.1	NZ_CP029242.1	Clade I	feces	a poultry farm	China	China:Zhejiang		Institute of Quality and Standard for Agro-products, Zhejiang Academy of Agricultural Sciences
NZ_CP025948.1	NZ_CP025950.3	Clade I		Homo sapiens	China	China: Sichuan, Yibin
NZ_CP019073.1	NZ_CP019071.1	Clade I	Rectal Swab	Homo sapiens	China	China: Shenzhen	Pak-Leung Ho
NZ_CP049352.1	NZ_CP049348.1	Clade I		Chicken	China	China: Shandong
NZ_CP021738.1	NZ_CP021736.1	Clade I			USA			Submitted (01-JUN-2017) NIH Intramural Sequencing Center, 5625 Fishers Lane, Rockville, MD 20852, USA
NZ_CP021692.1	NZ_CP021691.1	Clade I			USA			Submitted (30-MAY-2017) NIH Intramural Sequencing Center, 5625 Fishers Lane, Rockville, MD 20852, USA
NZ_CP058664.1	NZ_CP058661.1	Clade I	abdominal drainage	Homo sapiens	China	China: Chengdu, Sichuan
NZ_CP024833.1	NZ_CP024830.1	Clade I	urine	Homo sapiens	Korea	South Korea: Busan	KCDC
NZ_CP036205.1	NZ_CP036202.1	Clade I	feces	Homo sapiens	China	China: Hangzhou	Tao Lv
NZ_CP026577.2	NZ_CP026580.3	Clade I	Rectal swab	Homo sapiens	China	China: Sichuan, Chengdu
NZ_CP048028.1	NZ_CP048025.1	Clade I	blood	Homo sapiens	China	China: Guangzhou	Lang Yang
NZ_CP021534.1	NZ_CP021532.1	Clade I			USA			Submitted (26-MAY-2017) NIH Intramural Sequencing Center, 5625 Fishers Lane, Rockville, MD 20852, USA
NZ_AP023227.1	NZ_AP023226.1	Clade I	human stool	Homo sapiens	Myanmar	Myanmar:Yangon		Community spread and acquisition of clinically relevant carbapenemase-producing Escherichia coli in healthy Japanese residents of Yangon, Myanmar, 2018
NZ_CP027204.2	NZ_CP027205.2	Clade I	Sewage		China	China: Sichuan, Chengdu		Submitted (26-FEB-2018) Center of Infectious Diseases, West China Hospital, Sichuan University, Guoxuexiang 37, Chengdu, Sichuan
NZ_CP028577.1	NZ_CP028578.2	Clade I	Rectal swab	Homo sapiens	China	China: Sichuan, Chengdu
NZ_CP021682.1	NZ_CP021683.1	Clade I			USA			Submitted (30-MAY-2017) NIH Intramural Sequencing Center, 5625 Fishers Lane, Rockville, MD 20852, USA
NZ_CP042339.1	NZ_CP042336.1	Clade I	stool	Homo sapiens	China	China: Guangzhou	Lang Yang
NZ_CP036179.1	NZ_CP036177.1	Clade I		Homo sapiens	China	China: Chengdu, Sichuan
NZ_CP035125.1	NZ_CP035123.1	Clade I	urine	Homo sapiens	China	China: Hangzhou	Fang He
NZ_CP034744.1	NZ_CP034738.1	Clade I		a goose farm	China	China	Ziyi Liu	Emergence of NDM-5 prouducing Escherichia coli from a goose farm in Jiangsu, China
NZ_CP034957.1	NZ_CP034958.1	Clade I		Homo sapiens	China	China: Sichuan
NZ_AP024206.1	NZ_AP024205.1	Clade I			Japan	Japan
NZ_CP033399.1	NZ_CP033401.1	Clade I		Homo sapiens	China	China: Chengdu, Sichuan
NZ_AP019679.1	NZ_AP019675.1	Clade I	wastewater		Japan	Japan:Tokyo
NZ_AP022249.1	NZ_AP022245.1	Clade I	wastewater		Japan	Japan:Tokyo
NZ_CP034965.1	NZ_CP034966.1	Clade I		Homo sapiens	China	China: Sichuan
NZ_CP059286.1	NZ_CP059283.1	Clade I	chicken meat		China	China: Sichuan	Honghu Sun
NZ_CP034591.1	NZ_CP034589.1	Clade I	anus swab	a goose farm	China	China	Ziyi Liu	Emergence of NDM-5 prouducing Escherichia coli from a goose farm in Jiangsu, China
NZ_AP023210.1	NZ_AP023205.1	Clade I	human stool	Homo sapiens	Japan	Japan:Tokyo, Meguro-ku
NZ_CP023260.1	NZ_CP023258.1	Clade I	feces	Homo sapiens	Sweden	Sweden: Gothenburg
NZ_CP034847.1	NZ_CP034843.1	Clade I	physical	a goose farm	China	China	Ziyi Liu	Emergence of NDM-5 prouducing Escherichia coli from a goose farm in Jiangsu, China
NZ_CP049051.1	NZ_CP049050.1	Clade I		dog	Korea	South Korea: Seoul	Seoul Livestock and Veterinary Service
NZ_CP034730.1	NZ_CP034727.1	Clade I		a goose farm	China	China	Ziyi Liu	Emergence of NDM-5 prouducing Escherichia coli from a goose farm in Jiangsu, China
NZ_CP034748.1	NZ_CP034745.1	Clade I		a goose farm	China	China	Ziyi Liu	Emergence of NDM-5 prouducing Escherichia coli from a goose farm in Jiangsu, China
NZ_CP034737.1	NZ_CP034734.1	Clade I	anal swab	a goose farm	China	China	Ziyi Liu	Emergence of NDM-5 prouducing Escherichia coli from a goose farm in Jiangsu, China
CP028705.1	CP028704.1	Clade I	cucumber		China	China:Qingdao	Bao-Tao Liu	Characteristics of Carbapenem-Resistant Enterobacteriaceae in Ready-to-Eat Vegetables in China
NZ_CP034398.1	NZ_CP034399.1	Clade II	urine	Homo sapiens	Thailand	Thailand: Chiang Mai	Maharaj nakorn chiangmai hospital
NZ_CP034403.1	NZ_CP034404.1	Clade II	stool	Homo sapiens	Thailand	Thailand: Chiang Mai	Maharaj nakorn Chiang Mai hospital
NZ_CP028588.1	NZ_CP028589.2	Clade III		Homo sapiens	China	China: Sichuan, Chengdu
NZ_CP032878.1	NZ_CP032879.1	Clade III		Homo sapiens	China	China: Sichuan, Chengdu
NZ_CP022226.2	NZ_CP022229.3	Clade III		Homo sapiens	China	China: Sichuan, Chengdu
NZ_CP021720.1	NZ_CP021722.1	Clade IV			USA			Submitted (01-JUN-2017) NIH Intramural Sequencing Center, 5625 Fishers Lane, Rockville, MD 20852, USA
NZ_CP031235.1	NZ_CP031231.1	Clade IV	rectal swab	Homo sapiens	UK	United Kingdom	Hospital in North West England
NZ_CP031322.1	NZ_CP031321.1	Clade IV	rectal swab	Homo sapiens	UK	United Kingdom	Hospital in South East England
NZ_CP031216.1	NZ_CP031215.1	Clade IV	rectal swab	Homo sapiens	UK	United Kingdom	Hospital in London
NZ_CP049968.1	NZ_CP049967.1	Clade V	urine	Homo sapiens	New Zealand	New Zealand
NZ_CP029631.1	NZ_CP029630.1	Clade V	urine	Homo sapiens	Ghana	Ghana: Tamale	Tamale Teaching Hospital	Molecular characterization of blaNDM-1 producing bacteria from Ghana
NZ_CP021206.1	NZ_CP021202.1	Clade VI	blood	Homo sapiens	China	China:Jining
NZ_CP015835.1	NZ_CP015834.1	Clade VI	urine	Homo sapiens	UK	United Kingdom
NZ_CP021936.1	NZ_CP021935.1	Clade VI			USA			Submitted (13-JUN-2017) NIH Intramural Sequencing Center, 5625 Fishers Lane, Rockville, MD 20852, USA
NZ_CP021536.1	NZ_CP021535.1	Clade VI			USA			Submitted (26-MAY-2017) NIH Intramural Sequencing Center, 5625 Fishers Lane, Rockville, MD 20852, USA
NZ_CP020049.1	NZ_CP020048.1	Clade VI			USA			Submitted (09-MAR-2017) NIH Intramural Sequencing Center, 5625 Fishers Lane, Rockville, MD 20852, USA
NZ_CP066808.1	NZ_CP066806.1	Clade VI		Homo sapiens	China	China:Changchun
NZ_CP031297.1	NZ_CP031293.1	Clade VI	blood	Homo sapiens	Viet Nam	Viet Nam: Ho Chi Minh city	Nhan Dan Gia Dinh hospital
NZ_CP019053.1	NZ_CP019051.1	Clade VI	Rectal Swab	Homo sapiens	China	Hong Kong	Pak-Leung Ho
NZ_CP040884.1	NZ_CP040886.1	Clade VI	blood	Homo sapiens	Norway	Norway
NZ_CP020524.1	NZ_CP020520.1	Clade VI	urine	Homo sapiens	USA	USA:Boston	Xiaomin Zhao
NZ_CP029118.1	NZ_CP029115.1	Clade VI			USA			Submitted (20-APR-2018) Center for Devices and Radiological Health, US Food and Drug Administration, 10903 New Hampshire Avenue, Silver Sring, MD 20993-0002, USA
NZ_CP010373.2	NZ_CP010371.1	Clade VI	Excreted bodily substance	Homo sapiens	USA	Colombia	CIDEIM
NZ_CP020056.1	NZ_CP020055.1	Clade VI			USA			Submitted (09-MAR-2017) NIH Intramural Sequencing Center, 5625 Fishers Lane, Rockville, MD 20852, USA
NZ_AP023238.1	NZ_AP023237.1	Clade VII	swine (food source)		Myanmar	Myanmar:Yangon		Community spread and acquisition of clinically relevant carbapenemase-producing Escherichia coli in healthy Japanese residents of Yangon, Myanmar, 2018
NZ_CP043944.1	NZ_CP043942.1	Clade VII	Rectal swab	dog	Switzerland	Switzerland:Zurich
NZ_CP043230.1	NZ_CP043227.1	Clade VII	stool	Homo sapiens	Switzerland	Switzerland	Institute for Infectious Diseases
NZ_CP029978.1	NZ_CP029973.1	Clade VII	wound liquid	Dog	Switzerland	Switzerland:Zurich	Veterinairy bacteriology
NZ_CP043948.1	NZ_CP043946.1	Clade VII	Rectal swab	dog	Switzerland	Switzerland:Zurich
NZ_AP023225.1	NZ_AP023224.1	Clade VII	human stool	Homo sapiens	Myanmar	Myanmar:Yangon		Community spread and acquisition of clinically relevant carbapenemase-producing Escherichia coli in healthy Japanese residents of Yangon, Myanmar, 2018
NZ_CP026474.1	NZ_CP026473.1	Clade VII	blood	Homo sapiens	Korea	South Korea: Daegu
NZ_CP024805.1	NZ_CP024801.1	Clade VII	liver	Homo sapiens	Denmark	Denmark	Statens Serum Institut
NZ_CP048377.1	NZ_CP048376.1	Clade VII	environment		Switzerland	Switzerland
NZ_CP023959.1	NZ_CP023960.1	Clade VIII	Urine	Homo sapiens	Canada	Canada: BC	BC Centre for Disease Control
NZ_CP020517.1	NZ_CP020516.1	Clade VIII	urine	Homo sapiens	USA	USA:Boston	Xiaomin Zhao
NZ_CP021210.1	NZ_CP021207.1	Clade VIII	blood	Homo sapiens	China	China:Hefei	Anhui Provincial Hospital, China
NZ_CP020515.1	NZ_CP020514.1	Clade VIII	blood	Homo sapiens	USA	USA:Boston	Xiaomin Zhao
NZ_CP033159.1	NZ_CP033158.1	Clade VIII	Mastitis Milk乳腺炎牛奶		India	India	Samiran Bandyopadhyay
NZ_CP063481.1	NZ_CP063479.1	Clade VIII	chicken meat		Laos	Laos	Institute for Infectious Diseases Bern	Complete genome and plasmid sequences of MDR Escherichia coli from local people and environmental sources in Laos
NZ_LS992188.1	NZ_LS992185.1	Clade VIII			Germany			Submitted (15-AUG-2018) Leibniz-Institut DSMZ-Deutsche Sammlung von Mikro, Mikrobielle Genomforschung, Inhoffenstrasse 7 B, 38124, Germany
NZ_CP047406.1	NZ_CP047405.1	Clade VIII	Clinical sample: urine	Homo sapiens	India	India: South	Timothy R Walsh
NZ_CP048368.1	NZ_CP048367.1	Clade VIII	environment		Switzerland	Switzerland
NZ_CP027703.1	NZ_CP027701.1	Clade VIII	water		Switzerland	Switzerland: Basel
NZ_CP046261.1	NZ_CP046259.1	Clade VIII	pus	Homo sapiens	China	China:guangzhou	Lanfen Lu
NZ_CP054941.1	NZ_CP054940.1	Clade VIII	Clinical sample: urine	Homo sapiens	India	India:South	Timothy R Walsh
NZ_CP026201.1	NZ_CP026199.1	Clade VIII	swab	Homo sapiens	USA	USA
NZ_CP050384.1	NZ_CP050382.1	Clade VIII	urine	Homo sapiens	Czech Republic	Czech Republic: Ostrava	Charles University in Prague
NZ_CP041393.1	NZ_CP041392.1	Clade VIII	trach wash	Canis lupus familiaris	USA	USA:PA	PA-Ryan
NZ_CP041957.1	NZ_CP041955.1	Clade VIII	urine	Homo sapiens	USA	USA:Houston	William R. Miller
NZ_AP023220.1	NZ_AP023219.1	Clade VIII	human blood	Homo sapiens	Myanmar	Myanmar:Yangon
NZ_AP018147.1	NZ_AP019189.1	Clade VIII		Homo sapiens	Myanmar	Myanmar:Yangon
NZ_AP023231.1	NZ_AP023230.1	Clade VIII	human stool	Homo sapiens	Myanmar	Myanmar:Yangon
NZ_CP030329.1	NZ_CP030331.1	Clade VIII			USA			Submitted (26-JUN-2018) Center for Devices and Radiological Health, US Food and Drug Administration, 10903 New Hampshire Avenue, Silver Spring, MD 20993-0002, USA
NZ_CP042338.1	NZ_CP042336.1	Clade VIII	stool	Homo sapiens	China	China: Guangzhou	Lang Yang
NZ_CP058343.1	NZ_CP058342.1	Clade VIII	Urine sample	Homo sapiens	China	China: Jinan, The Second Hospital of Shandong University
NZ_CP025626.1	NZ_CP025627.1	Clade VIII		Homo sapiens	China	China: Sichuan, Zigong
NZ_CP023895.1	NZ_CP023899.1	Clade VIII	Rectal	Homo sapiens	Canada	Canada: BC	BC Centre for Disease Control
NZ_AP023236.1	NZ_AP023235.1	Clade VIII	human stool	Homo sapiens	Myanmar	Myanmar:Yangon		Community spread and acquisition of clinically relevant carbapenemase-producing Escherichia coli in healthy Japanese residents of Yangon, Myanmar, 2018
NZ_CP017981.1	NZ_CP017980.1	Clade VIII	urine from cystostomy	Homo sapiens	China	China: Guangzhou
NZ_CP023871.1	NZ_CP023870.1	Clade VIII	Rectal	Homo sapiens	Canada	Canada: BC	BC Centre for Disease Control
CP034254.1	CP034253.1	Clade VIII	Mastitis Milk		India	India	Samiran Bandyopadhyay
CP016035.1	CP016034.1	Clade VIII	inguinal swab	Homo sapiens	Germany	Germany: Hamburg		First report of Escherichia coli co-producing NDM-1 and OXA-232
NZ_CP021177.1	NZ_CP021175.1		urine	Homo sapiens	Taiwan, China	Taiwan: Tainan	Centers for Disease Control, Taiwan
NZ_CP038458.1	NZ_CP038453.1			Homosapiens	Japan	Japan: Tokyo
NZ_CP048374.1	NZ_CP048371.1		environment		Switzerland	Switzerland
NZ_CP048012.1	NZ_CP048010.1			Homo sapiens	Spain	Spain: Barcelona	Vall d'Hebron University Hospital
NZ_CP021881.1	NZ_CP021879.1				USA
